# Supplementary material for: Genome Sequencing and Analysis of the Hypocrellin-Producing Fungus Shiraia bambusicola S4201
Source: Front Microbiol. 2020 Apr 9;11:643. doi: 10.3389/fmicb.2020.00643 (PMC7179677; doi:10.3389/fmicb.2020.00643)
Supplement: Supplementary file 2 [file Data_Sheet_2.xlsx]

## Sheet: Table S1
Table S1 Primers used in plasmid constructions and transformants detection
Primer type		Sequences
OE-GPD-F1		GAATTCCTACCTAAGATGTG
OE-GPD-R1		AGACTTACAATTTCACGCATCCATGGGATGAAGTGTTTGT
OE-Ben-F1		ACAAACACTTCATCCCATGGATGCGTGAAATTGTAAGTCT
OE-Ben-R1		AAGCTTGGCCAGCAGTAGAC
OE-GPD-F2		AAGGGCCAATTCGTTTAAACTCTAGACTACCTAAGATGTGCCAGAG
OE-GPD-R2		GGGTAGGGAGTTGAGTGGCCATTCTAGAGATGAAGTGTTTGTTGAGCT
OE-zftf-F1		AGCTCAACAAACACTTCATCTCTAGAATGGCCACTCAACTCCCTACCC
OE-zftf-R1		GACTAGTCCTGCAGGTTTAAACCGGGGTGCAGCAACATTACATG
YZ-OEzftf-f1		AATCTGTGACGTTACTCTACTGGTCT
YZ-OEzftf-r1		ATAGCACGTGAAGAAATCGTGTCAGC
YZ-OEzftf-f2		CACCTTCGTCGGTAACTCCACCGCCA
YZ-OEzftf-r2		ACATGCATGTACTGTCTGATGTATTA

## Sheet: Table S2
Table S2 List of primer sequences designed for qRT-PCR
Gene	Sense primer	Antisense primer
GAPDH	ACGATGCGACCAATACGA	AACTCTTCCTCCTACACTTCAG
Polyketide synthase	TCAGACGCACTCACAATAACC	GGACCAAAGCACAACAAAGC
O-methyltransferase/FAD-dependent monooxygenase	CAAACTCTCGCCCAAACTGTATC	GCTTCCTGTGCCGTCTCG
O-methyltransferase	ATGTAGTAGATGGAGGTT	TTAGTTGGGGATATTTGC
FAD/FMN-dependent oxidoreductase	CGGGCGATGCGAAGTTGC	AGTAGGTGGCGTTGGTGTGG
Hydroxylase	CACTGCGGTCACTTTGCGTAAC	GAGATGCTGGGCGGGCTTG
Major facilitator superfamily (MFS) transporter	AGCAGTCATAGTCTTCTT	CATACAGGTCCATCTCAT
Zinc fingertranscription factor	ACACAGTTCCTCCTCCAA	CAGACACAGACGCAGAAG

## Sheet: Table S3
Table S3 Gene Components in Shiraia bambusicola S4201
Sample Name	Type	Total Number	Total Length (bp)	Average Length	Length / Genome Length (%)
Shiraia bambusicola S4201	Gene Stat	11332	18638018	1644.72	57.07
	Exons Stat	31114	17015211	546.87	52.1
	CDS Stat	11332	17015211	1501.52	52.1
	Introne Stat	19782	1622807	82.03	4.97

## Sheet: Table S4
Table S4 The statistics of ncRNAs in Shiraia bambusicola S4201
Sample Name	Type	Copy Numbers	Average Length	Total Length	% in Genome
Shiraia bambusicola S4201	tRNA	109	89.76	9784	0.03
	rRNA (by denovo prediction)	194	2270.88	440551	1.3491
	sRNA	34	79.55	2705	0.0083
	snRNA	0	0	0	0
	miRNA	101	59.59	6019	0.0184

## Sheet: Table S5
Table S5 The statistics methods of repeats in Shiraia bambusicola S4201
Sample Name	Method	Repeat Size(bp)	% in Genome
Shiraia bambusicola S4201	Repbase	346324	1.0605
	ProMask	33233	0.1018
	denovo	786733	2.4092
	TRF	325883	0.9979
	Total	1294534	3.9642

## Sheet: Table S6
Table S6 The statistics of TEs in Shiraia bambusicola S4201
			Repbase TEs		ProteinMask TEs		De novo TEs		Combined TEs
Sample Name	Type	Length(bp)	% in Genome	Length(bp)	% in Genome	Length(bp)	% in Genome	Length(bp)	% in Genome
Shiraia bambusicola S4201	DNA	95613	0.2928	15935	0.0488	0	0	110334	0.3379
	LINE	72711	0.2227	99	0.0003	0	0	72810	0.223
	LTR	184784	0.5659	17199	0.0527	21691	0.0664	200296	0.6134
	SINE	2186	0.0067	0	0	0	0	2186	0.0067
	Other	75	0.0002	0	0	0	0	75	0.0002
	Unknown	2190	0.0067	0	0	765550	2.3443	767636	2.3507
	Total	346324	1.0605	33233	0.1018	786733	2.4092	1036378	3.1736

## Sheet: Table S7
Table S7 The statistics of putative Plant Polysaccharide Degradation (PDD)-related CAZymes families.
Glycoside Hydrolases (GHs)	GH1	1	GME9296_g
	GH2	4	GME3503_g	GME5310_g	GME5092_g	GME10196_g
	GH3	7	GME5867_g	GME4897_g	GME3319_g	GME3666_g	GME1209_g	GME4928_g	GME5467_g
	GH6	3	GME8373_g	GME1063_g	GME2949_g
	GH7	4	GME4725_g	GME249_g	GME2278_g	GME10456_g
	GH11	6	GME5313_g	GME2475_g	GME1180_g	GME2149_g	GME9557_g	GME2693_g
	GH12	5	GME11192_g	GME10242_g	GME5143_g	GME9231_g	GME11210_g
	GH13	5	GME11050_g	GME7240_g	GME5037_g	GME2600_g	GME2172_g
	GH15	1	GME6402_g
	GH26	1	GME804_g
	GH27	8	GME10076_g	GME1832_g	GME10785_g	GME7248_g	GME2963_g	GME6908_g	GME10503_g	GME11126_g
	GH31	3	GME5177_g	GME189_g	GME1096_g
	GH32	1	GME10526_g
	GH35	5	GME7900_g	GME7285_g	GME7270_g	GME4273_g	GME3315_g
	GH36	1	GME2404_g
	GH43	8	GME4688_g	GME2769_g	GME1345_g	GME2904_g	GME3967_g	GME10521_g	GME10273_g	GME7373_g
	GH45	1	GME3161_g
	GH51	1	GME115_g
	GH53	1	GME3993_g
	GH54	1	GME5077_g
	GH62	3	GME7152_g	GME5730_g	GME8901_g
	GH67	1	GME2139_g
	GH78	3	GME1165_g	GME10096_g	GME2016_g
	GH88	1	GME1424_g
	GH93	3	GME11253_g	GME10005_g	GME3706_g
	GH95	2	GME1756_g	GME5277_g
	GH105	2	GME7607_g	GME4311_g
	GH115	2	GME3694_g	GME2903_g
	Total	84
Carbohydrate Esterases (CEs)	CE1	2	GME356_g	GME7821_g
	CE12	3	GME5305_g	GME7102_g	GME6558_g
	CE15	1	GME1069_g
	Total	6
Polysaccharide Lyases (PLs)	PL1	1	GME8380_g
	PL3	4	GME1464_g	GME5205_g	GME4381_g	GME7024_g
	PL4	4	GME6240_g	GME7458_g	GME147_g	GME10304_g
	Total	9

## Sheet: Table S8
Table S8 The putative Pathogen-Host Interaction genes in Shiraia bambusicola S4201
Gene_id	Subject_id	Identity	Align_length	Mismatch	Gap	Gene_start	Gene_end	Subject_start	Subject_end	E_value	Score
GME10020_g	PHI:2251	90	320	32	0	1	320	1	320	0	625
GME10037_g	PHI:4941	78.77	325	62	2	1	319	1	324	0	521
GME10045_g	PHI:1167	58.12	1275	514	10	11	1275	7	1271	0	1524
GME10070_g	PHI:3238	41.21	182	76	5	6	158	45	224	3e-42	140
GME10088_g	PHI:413	48.31	443	215	7	8	448	7	437	7e-146	421
GME10117_g	PHI:2038	75.32	308	76	0	6	313	2	309	4e-160	446
GME10162_g	PHI:2451	46.04	265	135	4	19	277	21	283	8e-73	224
GME10170_g	PHI:33	40.11	359	184	8	30	366	27	376	1e-76	246
GME10184_g	PHI:3458	54.39	513	181	11	63	561	43	516	8e-180	515
GME10194_g	PHI:2269	92.8	264	19	0	2	265	3	266	0	518
GME1022_g	PHI:1293	43.45	824	389	20	58	859	39	807	0	569
GME10241_g	PHI:3216	41.96	224	118	5	21	241	19	233	1e-54	177
GME10242_g	PHI:2978	48.09	235	114	3	11	237	28	262	7e-72	218
GME10245_g	PHI:1211	72.82	379	97	4	396	769	344	721	0	578
GME10270_g	PHI:1287	59.72	432	157	4	35	461	32	451	0	532
GME10278_g	PHI:2204	61.41	311	118	2	27	335	21	331	2e-138	393
GME10290_g	PHI:3216	66.2	216	70	3	17	230	19	233	2e-98	286
GME10292_g	PHI:2521	64.25	635	210	7	7	636	91	713	0	807
GME10342_g	PHI:1375	57.37	509	202	8	1	501	1	502	0	584
GME10343_g	PHI:423	40.75	373	218	3	27	398	38	408	9e-90	281
GME10355_g	PHI:2110	84	550	68	1	14	543	21	570	0	979
GME10372_g	PHI:2095	44.82	1053	512	17	40	1058	15	1032	0	866
GME10373_g	PHI:1216	45.86	724	283	15	1	701	6	643	0	579
GME10377_g	PHI:2550	61.43	210	79	2	275	483	227	435	1e-79	252
GME10384_g	PHI:2522	64.01	539	137	10	2	532	1	490	0	645
GME10399_g	PHI:1621	54.08	1520	566	26	31	1536	42	1443	0	1559
GME10427_g	PHI:4894	88.95	380	42	0	2	381	5	384	0	717
GME10442_g	PHI:391	63.06	1440	523	6	52	1489	52	1484	0	1880
GME10449_g	PHI:1227	56.52	3887	1556	36	19	3801	24	3880	0	4442
GME10452_g	PHI:2916	72.04	683	157	11	1	676	1	656	0	942
GME10459_g	PHI:1996	40.8	652	337	9	74	721	2	608	6e-167	496
GME10464_g	PHI:3096	61.04	403	148	4	1	403	1	394	0	529
GME10478_g	PHI:1457	44.8	567	300	6	3	565	2	559	1e-170	493
GME10539_g	PHI:1161	40.16	513	301	3	7	518	69	576	1e-121	367
GME1055_g	PHI:3138	83.1	574	92	2	2	575	4	572	0	988
GME10560_g	PHI:2167	41.08	1261	672	15	35	1236	21	1269	0	983
GME10598_g	PHI:413	72.85	431	112	3	1	428	1	429	0	663
GME10612_g	PHI:2272	95.7	395	15	2	1	394	1	394	0	786
GME10621_g	PHI:3005	49.74	189	93	1	27	215	4	190	2e-66	201
GME10632_g	PHI:2605	60.61	462	164	4	2	453	3	456	0	589
GME10640_g	PHI:24	44.92	788	356	17	32	764	27	791	0	613
GME10662_g	PHI:2553	66.21	438	145	2	1	435	1	438	0	617
GME10667_g	PHI:1317	52.08	889	390	15	187	1063	184	1048	0	848
GME10670_g	PHI:423	76.34	410	96	1	14	422	1	410	0	662
GME10678_g	PHI:1605	45.76	448	187	7	73	486	52	477	3e-118	365
GME10686_g	PHI:799	43.94	776	330	20	10	720	78	813	4e-180	544
GME10687_g	PHI:1608	69.23	234	66	1	1	228	1	234	1e-110	318
GME1068_g	PHI:2821	49.41	1194	486	16	227	1355	484	1624	0	1081
GME10722_g	PHI:2533	78.15	1922	372	12	1	1910	1	1886	0	3041
GME10723_g	PHI:2808	51.41	531	227	15	17	526	19	539	2e-171	493
GME10727_g	PHI:144	46.37	427	203	6	108	525	20	429	7e-126	372
GME10758_g	PHI:4987	45.97	583	268	14	20	601	20	556	4e-171	496
GME10763_g	PHI:2962	46.29	404	194	8	15	417	5	386	2e-110	330
GME10814_g	PHI:1414	46.18	563	264	13	1	553	1	534	3e-134	398
GME10820_g	PHI:1195	40.01	1682	712	64	158	1741	349	1831	0	846
GME10824_g	PHI:1566	43.66	355	195	2	64	418	34	383	8e-98	295
GME1084_g	PHI:121	61.33	225	75	1	2	226	4	216	4e-97	280
GME10853_g	PHI:3216	40.09	227	110	12	17	230	19	232	7e-35	123
GME10866_g	PHI:1451	47.28	865	368	20	1	853	1	789	0	714
GME10870_g	PHI:2841	44.06	261	114	6	30	275	8	251	1e-66	208
GME10882_g	PHI:1397	60.19	103	41	0	12	114	11	113	3e-43	135
GME10896_g	PHI:2260	79.12	2170	423	11	1	2157	1	2153	0	3554
GME10897_g	PHI:2506	77.49	982	210	8	1	978	56	1030	0	1546
GME10898_g	PHI:2844	93.26	267	18	0	1	267	1	267	0	516
GME10908_g	PHI:1468	94.96	119	6	0	16	134	16	134	2e-78	225
GME10910_g	PHI:2072	43.16	526	188	15	3	467	10	485	3e-132	389
GME10924_g	PHI:2933	92.35	562	41	2	1	561	1	561	0	1092
GME10930_g	PHI:4990	56.23	265	70	3	7	225	25	289	3e-96	280
GME10931_g	PHI:1447	45.2	980	402	25	34	975	56	938	0	733
GME10937_g	PHI:2625	41.88	425	242	3	2	421	3	427	2e-110	329
GME10955_g	PHI:2451	42.01	288	155	4	14	298	18	296	3e-76	232
GME1095_g	PHI:2171	49.71	694	317	14	9	689	21	695	0	632
GME10981_g	PHI:544	50.95	526	246	3	18	532	70	594	0	558
GME1100_g	PHI:3054	65.5	229	69	6	31	251	12	238	2e-97	285
GME1101_g	PHI:2959	47.55	326	152	8	1	323	1	310	1e-87	263
GME11057_g	PHI:1575	57.02	228	93	3	15	241	20	243	7e-90	263
GME11060_g	PHI:785	42.14	515	265	10	19	508	35	541	1e-141	416
GME11066_g	PHI:1584	86.22	254	35	0	1	254	1	254	2e-167	460
GME11070_g	PHI:485	52.68	317	142	4	4	317	3	314	1e-115	338
GME11071_g	PHI:2920	62.52	571	210	2	8	576	7	575	0	776
GME11081_g	PHI:293	82.23	1745	264	17	199	1923	1	1719	0	2882
GME11083_g	PHI:1711	47.7	369	175	6	125	484	109	468	7e-108	333
GME11084_g	PHI:2038	81.21	298	56	0	23	320	12	309	4e-170	472
GME11097_g	PHI:1714	40.75	692	333	16	75	742	52	690	2e-159	475
GME11109_g	PHI:552	41.43	572	299	13	23	575	12	566	8e-143	424
GME1110_g	PHI:2020	41.59	642	298	13	18	588	89	724	2e-155	461
GME1112_g	PHI:1433	52.14	234	91	5	184	396	1	234	9e-76	237
GME1113_g	PHI:3035	55.84	351	143	2	1	347	1	343	2e-145	412
GME11149_g	PHI:2058	47.04	980	494	14	11	973	1	972	0	793
GME11167_g	PHI:2109	91.95	174	14	0	1	174	1	174	5e-115	321
GME11185_g	PHI:901	43.76	457	226	11	112	541	134	586	5e-122	369
GME11192_g	PHI:4980	46.98	215	113	1	28	241	21	235	5e-69	210
GME1119_g	PHI:2248	88.83	609	68	0	1	609	1	609	0	1141
GME1122_g	PHI:26	41.61	471	267	4	153	616	94	563	7e-119	362
GME11231_g	PHI:1229	46.56	509	194	19	4	504	54	492	2e-108	338
GME11242_g	PHI:1190	49.41	676	276	17	3	655	6	638	0	569
GME11249_g	PHI:2645	42.17	581	304	7	175	752	180	731	2e-120	385
GME11256_g	PHI:504	62.12	359	133	3	6	363	7	363	3e-162	456
GME11286_g	PHI:3381	41.3	477	276	2	132	605	175	650	1e-116	360
GME11287_g	PHI:3216	43.04	230	106	8	18	238	19	232	1e-49	165
GME1133_g	PHI:3324	49.77	1752	824	19	35	1764	1	1718	0	1714
GME1149_g	PHI:1644	40.97	659	335	15	142	786	101	719	7e-144	439
GME1162_g	PHI:784	74.65	284	70	1	2	283	3	286	2e-162	450
GME1180_g	PHI:572	44.28	201	98	4	22	213	33	228	1e-50	163
GME1192_g	PHI:143	75.21	363	87	2	1	360	1	363	0	571
GME1225_g	PHI:2256	51.28	351	171	0	29	379	10	360	3e-135	389
GME1230_g	PHI:2266	41.05	592	302	12	42	620	56	613	9e-146	434
GME1238_g	PHI:4891	46.2	158	80	2	1	154	188	344	3e-41	139
GME1250_g	PHI:1238	60.91	678	231	13	221	871	140	810	0	781
GME1257_g	PHI:401	51.52	231	103	5	10	231	3	233	3e-77	230
GME125_g	PHI:1570	64.83	873	263	8	13	866	15	862	0	1110
GME127_g	PHI:1616	40.99	466	221	17	628	1061	558	1001	5e-79	277
GME128_g	PHI:3037	67.29	535	168	5	2	532	3	534	0	734
GME1294_g	PHI:3102	45.08	417	211	8	36	444	55	461	3e-116	346
GME1356_g	PHI:598	46.37	358	189	2	71	425	1	358	8e-104	310
GME1362_g	PHI:1411	47.15	193	77	4	2	193	4	172	5e-41	137
GME1364_g	PHI:1514	40.19	535	285	11	50	563	77	597	1e-100	339
GME1365_g	PHI:2529	47.19	392	199	5	40	426	8	396	1e-114	339
GME1372_g	PHI:1646	43.04	927	405	24	55	924	117	977	0	640
GME1393_g	PHI:1379	46.51	516	252	11	7	512	4	505	6e-153	447
GME1410_g	PHI:3370	49.24	853	398	12	1	850	1	821	0	816
GME1421_g	PHI:2528	62.29	708	233	9	2	679	9	712	0	881
GME1432_g	PHI:565	75.96	907	202	8	3	902	14	911	0	1378
GME1440_g	PHI:1671	51.91	942	388	21	1	924	1	895	0	878
GME1454_g	PHI:2544	64.84	765	230	15	1	747	1	744	0	839
GME1464_g	PHI:179	52.84	229	104	3	28	254	15	241	5e-78	233
GME1473_g	PHI:1958	53.73	830	282	19	15	833	48	786	0	819
GME1478_g	PHI:2835	44.55	211	111	4	49	256	53	260	8e-52	170
GME1496_g	PHI:432	42.05	283	155	6	17	294	19	297	1e-67	212
GME1498_g	PHI:1552	70.79	1092	292	8	2	1087	5	1075	0	1540
GME1521_g	PHI:2261	72.48	1951	521	8	1	1947	1	1939	0	2944
GME1525_g	PHI:2321	56.43	583	239	8	13	586	4	580	0	667
GME1532_g	PHI:424	62.18	550	195	5	16	554	1	548	0	723
GME1533_g	PHI:2309	44.45	1397	728	18	211	1585	60	1430	0	1170
GME1549_g	PHI:2373	73.23	635	134	11	2	612	4	626	0	849
GME1565_g	PHI:2693	61.52	1562	543	16	3	1533	4	1538	0	1922
GME1570_g	PHI:1690	41.62	507	238	11	11	496	16	485	1e-121	370
GME1574_g	PHI:1120	61.18	626	195	4	1	623	1	581	0	768
GME1584_g	PHI:2996	50	450	164	15	54	480	65	476	5e-107	324
GME1585_g	PHI:3275	64.29	266	91	3	4	268	3	265	1e-118	344
GME1586_g	PHI:1242	54.37	469	162	7	100	563	1	422	8e-153	442
GME1648_g	PHI:465	53.74	988	377	18	36	971	7	966	0	967
GME1652_g	PHI:2037	43.14	452	236	7	7	452	9	445	2e-108	326
GME1655_g	PHI:1245	44.42	761	326	20	10	703	1	731	0	540
GME1661_g	PHI:2079	55.74	122	51	3	17	135	60	181	1e-38	126
GME1675_g	PHI:419	47.22	324	166	3	17	339	1	320	8e-107	313
GME1676_g	PHI:1793	58.15	626	234	10	216	828	213	823	0	701
GME1684_g	PHI:552	41.41	594	314	14	205	784	8	581	1e-148	445
GME1685_g	PHI:2117	40.28	427	199	11	18	391	29	452	2e-82	259
GME1688_g	PHI:2601	64.56	316	106	4	1	313	1	313	6e-149	418
GME1712_g	PHI:2700	42.07	599	321	11	44	634	10	590	8e-165	482
GME1720_g	PHI:2101	56.68	397	134	7	44	406	102	494	2e-144	418
GME1734_g	PHI:1886	43.86	497	244	10	1	495	9	472	1e-129	387
GME1735_g	PHI:206	50.2	245	116	3	1	243	1	241	1e-75	231
GME173_g	PHI:354	83.71	356	57	1	1	355	1	356	0	627
GME1749_g	PHI:494	40.23	1064	593	19	200	1248	37	1072	0	753
GME176_g	PHI:2365	96.89	354	11	0	1	354	1	354	0	719
GME1786_g	PHI:2128	57.64	602	197	18	5	570	37	616	0	591
GME1791_g	PHI:334	99.43	351	2	0	1	351	1	351	0	727
GME1797_g	PHI:405	44.26	1410	657	22	261	1570	7	1387	0	1151
GME1801_g	PHI:3485	43.52	216	100	9	1	203	16	222	1e-34	120
GME1811_g	PHI:3225	54.78	418	183	4	2	418	1	413	2e-178	501
GME1823_g	PHI:1575	50.27	187	85	3	20	203	20	201	2e-56	176
GME1838_g	PHI:337	67.88	330	104	2	2	329	3	332	2e-170	474
GME1893_g	PHI:2414	99.15	353	3	0	1	353	1	353	0	734
GME1933_g	PHI:2125	44.65	533	227	13	7	496	13	520	5e-130	387
GME1986_g	PHI:3216	42.15	223	117	7	18	235	19	234	5e-45	150
GME2003_g	PHI:1374	60.84	835	262	13	5	825	14	797	0	998
GME2031_g	PHI:5016	57.04	540	211	10	7	544	9	529	0	563
GME2054_g	PHI:2042	48.55	1312	602	14	25	1277	22	1319	0	1196
GME2056_g	PHI:2290	40.02	1052	562	26	111	1118	5	1031	0	665
GME2085_g	PHI:2099	45.18	1120	530	22	136	1186	38	1142	0	909
GME2087_g	PHI:1902	40.1	1025	470	32	12	970	46	992	0	613
GME208_g	PHI:2301	62.97	821	262	8	21	820	6	805	0	1035
GME2097_g	PHI:1555	75.83	509	123	0	41	549	37	545	0	828
GME2098_g	PHI:513	42.74	585	323	6	2	580	11	589	2e-167	488
GME212_g	PHI:2302	56.49	1811	707	24	8	1765	5	1787	0	2016
GME2136_g	PHI:2099	44.51	1175	530	21	35	1118	5	1148	0	911
GME213_g	PHI:3048	63.86	1851	627	19	8	1837	15	1844	0	2437
GME2149_g	PHI:572	88.74	231	26	0	1	231	1	231	6e-152	419
GME2160_g	PHI:286	52.14	746	318	9	81	796	38	774	0	762
GME2164_g	PHI:1464	62.62	107	40	0	1	107	1	107	1e-40	135
GME217_g	PHI:2176	40	275	113	9	2	245	171	424	6e-48	164
GME2205_g	PHI:1988	42.74	620	327	10	20	631	9	608	3e-163	488
GME2206_g	PHI:1987	48.38	587	280	9	9	587	45	616	0	583
GME2224_g	PHI:1579	40.06	649	358	10	22	669	530	1148	2e-160	490
GME2230_g	PHI:2552	51.37	728	300	15	39	749	47	737	0	674
GME2234_g	PHI:419	44.44	324	172	5	28	350	1	317	3e-86	261
GME2263_g	PHI:1255	46.9	806	298	28	7	759	35	763	0	596
GME2272_g	PHI:1599	60.54	185	61	4	1	179	1	179	7e-67	200
GME2278_g	PHI:566	40.62	453	215	16	6	450	5	411	2e-92	283
GME2302_g	PHI:2099	49.17	1080	500	12	169	1211	38	1105	0	1011
GME2304_g	PHI:1577	54.42	147	62	3	2	145	4	148	3e-54	165
GME2308_g	PHI:270	55.31	179	77	2	57	234	2	178	1e-73	221
GME2316_g	PHI:2382	88.12	303	36	0	27	329	4	306	0	575
GME2320_g	PHI:434	54.89	419	183	5	15	432	15	428	2e-166	475
GME232_g	PHI:2336	80.88	910	155	2	1	910	1	891	0	1521
GME2355_g	PHI:2476	50.67	225	103	6	47	266	56	277	4e-64	202
GME2356_g	PHI:243	44.17	600	312	8	42	625	64	656	4e-168	505
GME2362_g	PHI:2808	46.96	477	230	13	29	497	22	483	1e-142	420
GME2366_g	PHI:2710	48.51	404	192	6	76	467	4	403	2e-125	368
GME2368_g	PHI:2644	40.54	111	60	4	45	152	1	108	2e-18	73.6
GME2371_g	PHI:831	65.44	217	69	3	4	217	8	221	1e-102	293
GME2375_g	PHI:3234	71.08	498	121	6	1	488	1	485	0	700
GME2400_g	PHI:1222	48.7	1573	749	22	1	1564	1	1524	0	1503
GME2401_g	PHI:2441	54.25	435	185	6	7	429	4	436	2e-164	470
GME2406_g	PHI:2382	57.39	284	120	1	11	294	8	290	3e-124	355
GME2408_g	PHI:806	47.35	245	122	4	8	252	4	241	2e-64	199
GME2410_g	PHI:1573	66.38	934	282	13	17	934	16	933	0	1241
GME2412_g	PHI:1133	81.91	376	61	3	1	372	1	373	0	626
GME2413_g	PHI:1580	55.97	427	146	9	34	456	2	390	1e-138	400
GME241_g	PHI:2710	43.14	408	227	2	77	484	1	403	6e-110	329
GME2428_g	PHI:785	62.4	508	179	2	44	539	35	542	0	675
GME2439_g	PHI:1294	41.76	455	189	25	2	421	1	414	2e-74	236
GME2448_g	PHI:2084	53.96	454	173	6	2	419	4	457	3e-166	473
GME2455_g	PHI:2104	54.2	441	175	4	175	602	179	605	1e-139	417
GME246_g	PHI:1582	80	305	61	0	1	305	1	305	0	517
GME2475_g	PHI:571	83.7	227	31	1	1	227	1	221	2e-128	359
GME247_g	PHI:2094	58.65	624	240	4	13	628	28	641	0	772
GME249_g	PHI:566	64.3	423	146	1	1	418	1	423	0	580
GME2501_g	PHI:1579	68.06	1218	341	13	1	1205	1	1183	0	1622
GME2502_g	PHI:3095	59.95	422	141	5	1	394	2	423	0	530
GME250_g	PHI:2502	52.74	565	199	11	39	553	2	548	0	558
GME2521_g	PHI:2257	80	370	63	1	14	383	24	382	0	597
GME2523_g	PHI:1022	47.88	944	361	25	93	990	80	938	0	723
GME252_g	PHI:1712	47.73	572	228	11	20	556	103	638	9e-174	504
GME2544_g	PHI:2547	47.04	744	305	17	15	702	6	716	2e-164	488
GME2563_g	PHI:1598	55.15	136	61	0	1	136	1	136	2e-52	159
GME2567_g	PHI:1637	54.21	511	217	7	1	503	1	502	0	534
GME2572_g	PHI:3280	82.71	214	35	2	1	212	1	214	7e-120	336
GME264_g	PHI:2539	66.74	439	132	5	26	458	2	432	0	595
GME2692_g	PHI:257	52.49	301	117	6	1	300	1	276	2e-93	276
GME2693_g	PHI:2210	78.7	230	48	1	1	230	1	229	2e-137	382
GME2704_g	PHI:2107	40.95	420	208	9	17	425	209	599	1e-93	291
GME2718_g	PHI:339	40.28	211	115	3	2	212	3	202	9e-54	168
GME2749_g	PHI:2530	87.47	463	43	2	1	463	1	448	0	810
GME2758_g	PHI:2520	63.9	759	216	7	72	830	74	774	0	982
GME2785_g	PHI:2209	42.66	293	159	4	62	353	55	339	7e-82	251
GME2792_g	PHI:1172	42.41	731	358	13	72	785	29	713	0	598
GME27_g	PHI:1304	41.15	537	219	21	85	544	3	519	2e-100	311
GME2815_g	PHI:3378	88.21	229	27	0	1	229	1	229	7e-145	401
GME282_g	PHI:598	44.01	359	195	4	61	414	1	358	1e-94	286
GME2845_g	PHI:2076	94.87	117	6	0	1	117	1	117	2e-79	227
GME2863_g	PHI:254	73.9	318	80	1	1	315	1	318	1e-162	453
GME2864_g	PHI:447	54.21	463	201	7	1	456	1	459	4e-169	481
GME2871_g	PHI:3385	67.52	428	113	2	1	402	1	428	0	604
GME2872_g	PHI:2316	69.95	609	140	18	5	590	4	592	0	706
GME289_g	PHI:2062	77.21	873	197	2	9	879	12	884	0	1429
GME2900_g	PHI:2382	41.06	246	140	5	215	459	49	290	9e-58	191
GME2907_g	PHI:2989	57.21	687	284	7	145	826	165	846	0	800
GME2909_g	PHI:796	71.43	217	58	1	1	217	2	214	2e-109	310
GME2912_g	PHI:143	40.3	330	167	9	1	313	3	319	4e-70	221
GME2915_g	PHI:1670	54.19	179	65	4	14	190	15	178	4e-56	173
GME2928_g	PHI:3029	55.67	697	294	7	52	738	116	807	0	757
GME2931_g	PHI:1376	50.92	326	137	9	1	324	1	305	1e-105	315
GME293_g	PHI:4893	85.55	422	59	2	16	435	106	527	0	757
GME2940_g	PHI:1309	54.13	242	89	6	48	278	67	297	1e-75	231
GME2942_g	PHI:1620	49.89	948	401	22	25	923	50	972	0	822
GME2985_g	PHI:2097	62.02	1356	413	23	24	1334	26	1324	0	1613
GME3003_g	PHI:1475	40.34	352	163	7	77	424	45	353	2e-64	226
GME3009_g	PHI:882	46.67	420	200	5	465	883	374	770	5e-118	379
GME3011_g	PHI:479	40.59	303	147	12	2	302	5	276	3e-64	201
GME303_g	PHI:2927	43.8	500	249	12	26	496	31	527	2e-125	374
GME3082_g	PHI:2527	51.29	1316	529	21	1	1257	1	1263	0	1229
GME3093_g	PHI:4778	86.97	959	118	2	1	952	1	959	0	1723
GME3100_g	PHI:2969	59.91	908	329	11	4	892	13	904	0	1062
GME3138_g	PHI:502	58.15	497	194	6	1	494	1	486	0	574
GME3142_g	PHI:2025	51.06	799	333	13	1	761	1	779	0	767
GME314_g	PHI:716	47.98	569	287	5	1	566	1	563	0	553
GME315_g	PHI:2100	68.67	1331	368	10	35	1332	1	1315	0	1821
GME3163_g	PHI:2259	87.96	1179	142	0	1	1179	3	1181	0	2186
GME3166_g	PHI:200	63.01	465	169	1	3	464	2	466	0	625
GME3181_g	PHI:1590	76.58	158	35	2	1	157	1	157	1e-80	233
GME3196_g	PHI:4966	65	640	202	5	11	631	7	643	0	833
GME3197_g	PHI:494	51.01	1094	492	8	36	1119	12	1071	0	1137
GME319_g	PHI:1683	51.16	688	271	12	3	643	2	671	0	651
GME3204_g	PHI:2517	74.22	741	167	4	1	723	1	735	0	1144
GME3211_g	PHI:1832	45.39	456	224	7	234	680	38	477	7e-131	392
GME3230_g	PHI:287	40.94	977	392	44	1	864	67	971	1e-154	476
GME3232_g	PHI:538	61.68	561	204	8	13	566	23	579	0	646
GME3259_g	PHI:1236	46.92	780	308	26	1	740	1	714	0	620
GME3264_g	PHI:3237	48.41	157	80	1	33	188	23	179	6e-50	157
GME326_g	PHI:2911	72.13	610	167	2	1	607	37	646	0	932
GME327_g	PHI:2959	51.27	316	140	6	25	334	2	309	4e-93	278
GME3294_g	PHI:2267	94.11	543	32	0	1	543	1	543	0	1080
GME3306_g	PHI:1187	67.08	641	200	7	28	660	25	662	0	870
GME3314_g	PHI:1555	51.68	505	236	3	48	549	46	545	0	552
GME335_g	PHI:1542	48.34	602	275	10	105	702	64	633	0	544
GME3371_g	PHI:2451	44.04	277	148	4	25	297	21	294	4e-74	227
GME3386_g	PHI:2849	45.16	155	79	3	23	175	36	186	2e-41	137
GME3403_g	PHI:4885	54.96	131	56	1	10	140	26	153	5e-39	126
GME341_g	PHI:2042	42.68	1345	651	13	50	1322	25	1321	0	1065
GME3423_g	PHI:174	49.31	144	73	0	22	165	3	146	1e-46	147
GME3428_g	PHI:429	48.23	226	113	3	1	224	1	224	2e-77	230
GME3429_g	PHI:3355	65.44	217	60	5	3	207	2	215	2e-77	230
GME3460_g	PHI:477	46.27	536	284	3	68	600	9	543	1e-171	496
GME3461_g	PHI:447	69.23	468	139	3	1	468	1	463	0	684
GME3462_g	PHI:748	45.16	671	308	14	126	788	78	696	5e-179	538
GME3481_g	PHI:277	53.38	133	55	5	7	133	68	199	4e-39	130
GME3491_g	PHI:1289	77.6	442	92	2	1	441	1	436	0	717
GME3492_g	PHI:2293	75.26	97	24	0	7	103	66	162	1e-52	162
GME3518_g	PHI:1685	57.43	552	207	6	2	531	104	649	0	605
GME3521_g	PHI:1410	46.27	322	115	15	79	380	12	295	9e-60	193
GME3561_g	PHI:2016	66.67	138	42	1	65	198	110	247	4e-60	186
GME3562_g	PHI:1614	43.84	682	331	18	5	675	5	645	8e-135	408
GME3572_g	PHI:1860	42.31	605	297	12	1	562	16	611	2e-152	448
GME3594_g	PHI:115	75.97	387	92	1	1	387	1	386	0	558
GME3614_g	PHI:1919	48.83	684	289	8	49	678	42	718	0	613
GME3620_g	PHI:3213	67.62	349	110	3	7	353	8	355	4e-156	440
GME3649_g	PHI:216	82.51	646	72	7	10	620	9	648	0	1043
GME3663_g	PHI:4973	58.41	630	241	10	20	632	18	643	0	717
GME3669_g	PHI:1526	54.55	891	340	16	170	1050	92	927	0	926
GME36_g	PHI:378	77.5	240	52	1	187	424	75	314	2e-143	409
GME3700_g	PHI:1531	65.67	233	80	0	51	283	23	255	3e-118	337
GME3703_g	PHI:2639	74.35	542	121	2	67	590	1	542	0	810
GME3708_g	PHI:1575	53.81	197	82	3	55	245	47	240	1e-66	207
GME3711_g	PHI:277	66.82	211	64	3	13	223	19	223	4e-99	285
GME3730_g	PHI:1515	40.08	257	101	7	31	234	44	300	1e-41	145
GME3731_g	PHI:1544	74.11	112	16	2	115	226	120	218	2e-50	161
GME3732_g	PHI:1543	77.78	117	26	0	110	226	133	249	6e-66	204
GME373_g	PHI:1631	44.87	448	195	16	4	416	7	437	3e-94	308
GME3741_g	PHI:1937	46.78	513	232	10	94	587	249	739	5e-153	459
GME3763_g	PHI:2474	62.36	550	196	5	1	545	1	544	0	694
GME376_g	PHI:2487	67.01	682	197	18	1	664	9	680	0	824
GME3776_g	PHI:803	43.09	1144	527	34	82	1134	215	1325	0	750
GME3784_g	PHI:1658	84.06	207	33	0	1	207	1	207	6e-137	379
GME3786_g	PHI:1006	56.02	1180	404	16	15	1153	17	1122	0	1277
GME3787_g	PHI:1249	59.15	634	187	12	1	619	1	577	0	672
GME3795_g	PHI:2712	65.28	216	73	1	26	239	24	239	6e-94	273
GME3815_g	PHI:2255	50.75	333	149	3	61	389	46	367	8e-111	327
GME3833_g	PHI:2005	45.1	490	240	8	15	499	26	491	2e-150	437
GME383_g	PHI:1529	51.22	1191	532	14	1	1156	1	1177	0	1118
GME3850_g	PHI:1369	47.66	321	124	12	1	300	1	298	2e-75	231
GME3866_g	PHI:1581	41.22	262	136	6	4	259	15	264	3e-62	194
GME3898_g	PHI:1816	58.97	892	324	13	11	875	12	888	0	981
GME3927_g	PHI:903	61.44	472	169	5	54	515	66	534	0	608
GME3929_g	PHI:3	74.25	365	93	1	1	365	1	364	0	544
GME3966_g	PHI:1052	62.41	697	201	7	1	642	1	691	0	878
GME3968_g	PHI:1555	40.4	505	294	3	31	531	43	544	3e-139	411
GME3981_g	PHI:1253	53.03	1188	473	28	38	1162	31	1196	0	1085
GME3997_g	PHI:1022	42.47	890	381	25	15	808	84	938	0	584
GME4003_g	PHI:314	47	600	268	15	30	589	30	619	3e-154	454
GME4004_g	PHI:2206	45.96	322	172	2	33	353	31	351	6e-92	278
GME4009_g	PHI:2940	47.48	1093	456	35	2	1039	4	1033	0	747
GME4013_g	PHI:2510	54.99	511	217	3	3	512	2	500	0	573
GME4020_g	PHI:1627	50	88	44	0	21	108	22	109	4e-32	106
GME4045_g	PHI:543	41.17	1421	816	11	5	1413	65	1477	0	1130
GME4048_g	PHI:3378	46.03	239	118	4	1	238	1	229	7e-57	187
GME4073_g	PHI:2216	46.03	252	112	10	4	250	2	234	2e-32	120
GME4075_g	PHI:748	49.84	640	287	10	43	674	78	691	0	581
GME4102_g	PHI:1432	44.06	345	149	11	109	433	38	358	1e-69	222
GME4116_g	PHI:4944	47.82	757	348	11	1	748	1	719	0	667
GME4139_g	PHI:4468	66.33	493	141	7	5	481	44	527	0	646
GME4171_g	PHI:541	48.05	564	263	11	21	570	27	574	5e-173	499
GME4176_g	PHI:2022	61.96	255	96	1	16	269	27	281	3e-106	307
GME4177_g	PHI:2313	51.28	156	74	1	8	163	9	162	1e-59	181
GME4197_g	PHI:2609	76.47	306	72	0	1	306	1	306	5e-176	490
GME4206_g	PHI:2353	44.2	819	389	15	4	797	2	777	0	632
GME4207_g	PHI:1579	49.7	666	307	8	95	755	521	1163	0	669
GME4247_g	PHI:820	97.99	447	9	0	1	447	1	447	0	880
GME4250_g	PHI:1246	56.83	966	323	23	1	935	1	903	0	1000
GME4256_g	PHI:2386	87.8	410	49	1	247	655	145	554	0	748
GME4257_g	PHI:2387	81.78	483	87	1	1	482	1	483	0	822
GME4263_g	PHI:552	43.38	604	298	15	6	594	7	581	1e-160	469
GME4270_g	PHI:2419	50	320	134	3	1	294	1	320	5e-115	332
GME4281_g	PHI:213	47.33	131	61	5	10	137	16	141	6e-29	102
GME4302_g	PHI:3179	54.85	1041	382	26	15	996	37	1048	0	1013
GME4315_g	PHI:1161	44.5	573	306	3	37	600	14	583	3e-170	494
GME4318_g	PHI:280	53.11	676	287	7	3	656	2	669	0	713
GME4337_g	PHI:2693	54.64	1486	642	12	4	1469	57	1530	0	1661
GME4349_g	PHI:1237	61.27	1224	366	21	5	1180	4	1167	0	1412
GME4369_g	PHI:393	59.76	656	210	15	7	615	3	651	0	727
GME4373_g	PHI:862	70.79	955	259	9	430	1373	11	956	0	1312
GME4381_g	PHI:179	43.03	251	122	6	4	251	3	235	7e-61	189
GME4407_g	PHI:1343	43.73	327	144	6	32	350	29	323	1e-80	250
GME4421_g	PHI:383	41.5	147	81	3	36	182	29	170	5e-32	114
GME4437_g	PHI:2008	48.02	429	184	2	72	461	121	549	9e-140	412
GME4451_g	PHI:1388	44.01	309	143	6	1	292	1	296	2e-78	239
GME445_g	PHI:4925	46.03	189	89	4	3	181	7	192	2e-53	168
GME4482_g	PHI:338	50.19	267	130	3	201	465	316	581	2e-93	292
GME4483_g	PHI:1569	67.52	314	99	1	54	364	55	368	3e-155	439
GME4484_g	PHI:1921	50.31	813	327	16	34	800	36	817	0	751
GME4485_g	PHI:2710	60.53	413	154	4	81	492	1	405	0	516
GME4490_g	PHI:1790	40.03	717	365	16	19	711	251	926	1e-158	481
GME4498_g	PHI:2930	50.36	701	303	14	20	685	29	719	0	658
GME4500_g	PHI:1267	62.53	758	248	16	15	757	18	754	0	900
GME4512_g	PHI:3206	54.41	2167	880	34	15	2139	19	2119	0	2201
GME4515_g	PHI:1551	55.68	792	328	14	1	783	1	778	0	804
GME4522_g	PHI:1649	42.59	270	144	6	12	275	10	274	3e-59	187
GME4530_g	PHI:3381	51.69	532	254	3	30	561	163	691	0	542
GME4537_g	PHI:296	62.12	1357	438	26	2	1302	25	1361	0	1628
GME4572_g	PHI:4880	51.76	425	197	5	32	453	20	439	3e-159	456
GME4579_g	PHI:1659	68.08	307	94	3	23	328	1	304	3e-143	405
GME4624_g	PHI:1177	71.73	619	150	12	26	629	1	609	0	877
GME4643_g	PHI:2195	51.13	1281	544	17	3	1231	4	1254	0	1191
GME467_g	PHI:1566	45.29	329	179	1	132	459	59	387	6e-101	305
GME4702_g	PHI:2067	44.42	1668	844	20	4	1611	2	1646	0	1343
GME4719_g	PHI:2383	51.98	177	79	2	32	208	31	201	1e-54	171
GME4729_g	PHI:2172	40.22	455	248	6	195	641	41	479	1e-113	356
GME4738_g	PHI:822	77.97	295	40	3	9	280	4	296	4e-169	467
GME4740_g	PHI:1269	41.85	325	180	5	64	385	4	322	2e-81	254
GME4752_g	PHI:1566	91.28	390	34	0	4	393	2	391	0	728
GME4753_g	PHI:1517	40.65	947	470	23	11	935	9	885	1e-175	530
GME4754_g	PHI:2069	44.32	968	453	19	28	944	16	948	0	705
GME4771_g	PHI:177	91.72	447	34	2	1	446	1	445	0	863
GME4781_g	PHI:157	45.98	348	178	3	14	355	11	354	7e-108	318
GME4793_g	PHI:1489	48.46	227	85	3	2	223	3	202	4e-57	194
GME4807_g	PHI:3064	59.84	894	293	12	5	838	4	891	0	1032
GME4817_g	PHI:3271	92.43	251	18	1	1	251	1	250	3e-175	482
GME4826_g	PHI:1917	52.51	657	289	10	5	645	34	683	0	684
GME4830_g	PHI:2411	57.03	370	146	3	227	588	130	494	2e-144	424
GME485_g	PHI:1588	42.65	136	76	1	2	135	3	138	3e-37	121
GME4864_g	PHI:1632	51.79	531	239	8	137	661	86	605	0	525
GME4887_g	PHI:1257	60.7	654	241	8	1	642	1	650	0	760
GME4888_g	PHI:2535	63.72	521	186	1	1	521	1	518	0	718
GME4890_g	PHI:2177	53.11	1288	508	28	1	1230	1	1250	0	1245
GME4891_g	PHI:1587	62.82	823	283	14	75	886	1	811	0	1036
GME4903_g	PHI:1030	65.55	1466	484	9	56	1510	51	1506	0	1981
GME4907_g	PHI:1161	58.97	580	222	4	3	576	14	583	0	689
GME4925_g	PHI:2513	84.29	694	105	4	14	705	3	694	0	1200
GME492_g	PHI:2546	48.97	339	121	11	14	309	47	376	1e-98	293
GME4932_g	PHI:3065	48.1	395	178	8	215	590	246	632	2e-117	369
GME4939_g	PHI:801	49.74	382	169	8	269	631	196	573	2e-111	346
GME4951_g	PHI:2206	47.4	327	152	5	32	349	31	346	3e-94	284
GME4963_g	PHI:1429	51.02	684	282	15	105	760	192	850	0	609
GME4969_g	PHI:807	59.69	454	179	2	8	459	61	512	0	548
GME496_g	PHI:2345	45.97	868	377	27	10	833	4	823	0	676
GME497_g	PHI:1468	60.75	107	40	2	23	128	16	121	3e-36	119
GME4981_g	PHI:2542	63.03	495	141	2	63	557	80	532	0	620
GME4995_g	PHI:1385	80.59	716	124	4	17	731	13	714	0	1142
GME4996_g	PHI:1232	52.57	428	180	8	1	421	1	412	2e-151	432
GME5013_g	PHI:1252	52.76	815	288	22	84	818	17	814	0	656
GME5016_g	PHI:2305	57.26	117	46	1	1	113	1	117	3e-44	137
GME5039_g	PHI:2925	44.71	208	86	6	4	190	3	202	4e-53	172
GME5049_g	PHI:1458	61.74	703	245	7	56	737	2	701	0	819
GME504_g	PHI:267	40.39	1384	736	20	229	1534	234	1606	0	987
GME5060_g	PHI:597	67.46	544	148	8	3	543	5	522	0	698
GME5062_g	PHI:2296	52.94	1056	406	11	1	996	1	1025	0	1080
GME5069_g	PHI:213	64.38	160	56	1	38	197	4	162	4e-68	206
GME5071_g	PHI:3066	47.54	751	340	18	731	1450	602	1329	0	616
GME5087_g	PHI:1181	44.23	789	267	22	8	753	12	670	0	552
GME5140_g	PHI:2269	44.36	266	142	5	15	275	1	265	1e-72	221
GME515_g	PHI:3389	47.42	523	225	14	26	523	9	506	5e-156	452
GME516_g	PHI:1492	62.94	394	132	3	1	381	1	393	3e-175	503
GME5197_g	PHI:3808	49.57	468	178	20	109	542	63	506	6e-103	318
GME5205_g	PHI:180	61.97	234	79	5	6	234	5	233	2e-97	281
GME5213_g	PHI:1440	55.87	596	236	11	1	587	1	578	0	538
GME5215_g	PHI:1135	72.83	449	120	2	4	452	2	448	0	612
GME5216_g	PHI:213	64.94	154	47	1	7	160	2	148	5e-66	204
GME5218_g	PHI:261	92.36	537	40	1	1	536	1	537	0	1056
GME5243_g	PHI:262	45.41	207	101	3	22	222	10	210	3e-59	183
GME5254_g	PHI:2371	59.29	479	158	8	1	456	1	465	0	523
GME5264_g	PHI:2124	69.21	432	118	7	2	421	3	431	0	586
GME5265_g	PHI:1601	48.15	1352	646	21	97	1427	83	1400	0	1201
GME527_g	PHI:2266	41.45	550	279	7	31	549	85	622	6e-142	432
GME5282_g	PHI:1533	63.06	157	51	3	4	160	2	151	3e-64	191
GME5283_g	PHI:696	87.88	726	88	0	4	729	149	874	0	1328
GME5313_g	PHI:573	68.12	229	64	3	1	227	1	222	3e-109	310
GME5327_g	PHI:2318	95.67	416	18	0	1	416	1	416	0	838
GME5346_g	PHI:1668	41.9	389	216	5	78	462	52	434	6e-108	325
GME5347_g	PHI:3045	69.05	911	256	10	1	906	1	890	0	1290
GME5351_g	PHI:188	78.19	894	173	8	1	886	1	880	0	1349
GME5357_g	PHI:3332	43.61	227	115	5	1	221	1	220	2e-45	148
GME5389_g	PHI:1681	44.32	2367	1172	32	4	2338	5	2257	0	1932
GME5397_g	PHI:3299	66.72	1764	569	11	26	1782	21	1773	0	2400
GME5398_g	PHI:3300	41.29	700	360	17	7	678	19	695	9e-153	462
GME5413_g	PHI:1916	49.07	485	210	8	161	641	133	584	4e-152	450
GME5414_g	PHI:479	45.69	197	87	8	61	244	60	249	3e-51	165
GME5423_g	PHI:213	57.79	154	56	4	11	164	4	148	4e-55	169
GME5427_g	PHI:2107	45.75	435	196	9	32	456	195	599	9e-111	337
GME5451_g	PHI:1597	41.96	1020	558	17	147	1146	199	1204	0	787
GME5455_g	PHI:1579	47.4	827	396	7	122	921	350	1164	0	805
GME5482_g	PHI:2453	45.45	1340	618	32	102	1414	29	1282	0	1050
GME5488_g	PHI:1248	59.16	431	126	5	4	410	1	405	2e-179	503
GME5504_g	PHI:816	41.57	267	149	3	179	443	275	536	2e-63	211
GME5507_g	PHI:2271	89.95	408	34	1	6	406	1	408	0	760
GME5513_g	PHI:423	42.35	366	208	3	25	389	38	401	1e-97	301
GME5514_g	PHI:1622	51.32	456	208	7	37	486	30	477	3e-170	487
GME5515_g	PHI:2086	55.61	428	160	2	103	500	63	490	7e-161	463
GME551_g	PHI:1274	42.08	1628	840	39	39	1617	33	1606	0	1159
GME5539_g	PHI:226	54.39	1366	547	28	20	1364	24	1334	0	1323
GME5541_g	PHI:2028	51.94	747	299	9	25	724	39	772	0	744
GME5550_g	PHI:1218	85.22	345	38	2	12	354	1	334	0	563
GME5559_g	PHI:2530	70.98	448	128	1	4	451	3	448	0	669
GME5561_g	PHI:1572	44.85	816	391	14	227	1041	276	1033	0	703
GME5570_g	PHI:3050	67.34	1145	335	15	84	1220	69	1182	0	1552
GME5575_g	PHI:2074	46.5	529	239	12	10	529	2	495	5e-152	442
GME5577_g	PHI:4917	77.89	199	44	0	4	202	3	201	2e-112	317
GME5579_g	PHI:1219	56.86	401	161	8	201	598	489	880	2e-137	419
GME557_g	PHI:1057	56.54	451	191	2	6	454	43	490	0	546
GME5582_g	PHI:1319	40.95	652	288	29	14	636	11	594	1e-118	363
GME5596_g	PHI:1567	49.11	169	86	0	1	169	1	169	9e-61	183
GME559_g	PHI:2519	71.59	447	125	1	25	471	6	450	0	667
GME5614_g	PHI:1503	43.13	684	361	9	411	1089	1	661	0	555
GME5622_g	PHI:1348	53.43	904	341	18	1	858	1	870	0	803
GME5642_g	PHI:2114	70	530	149	3	38	564	53	575	0	725
GME5660_g	PHI:335	59.29	113	46	0	7	119	2	114	1e-40	128
GME5677_g	PHI:1459	43.93	173	89	4	3	167	18	190	6e-42	141
GME568_g	PHI:1200	86.42	383	48	2	39	421	16	394	0	689
GME5707_g	PHI:2568	45.86	290	125	7	52	312	2	288	2e-83	251
GME570_g	PHI:3177	48.51	639	250	12	38	667	47	615	0	566
GME5718_g	PHI:1291	58.78	934	329	20	1	902	1	910	0	954
GME5721_g	PHI:445	78.24	478	84	3	7	478	5	468	0	771
GME5727_g	PHI:2266	82.49	571	96	1	23	589	50	620	0	1000
GME5743_g	PHI:1466	71.43	154	35	3	2	148	4	155	1e-68	205
GME5755_g	PHI:2540	82.87	286	48	1	1	285	109	394	0	509
GME575_g	PHI:1180	58.2	500	175	11	26	501	11	500	0	571
GME5760_g	PHI:306	44.86	662	322	14	1	626	6	660	0	557
GME5776_g	PHI:1426	41.32	501	222	15	9	481	4	460	1e-97	307
GME5788_g	PHI:2537	61.79	369	121	4	6	356	26	392	2e-160	452
GME5793_g	PHI:2529	73.87	398	101	3	1	395	1	398	0	592
GME5798_g	PHI:1692	52.27	528	234	6	147	662	1	522	0	555
GME5800_g	PHI:2117	42.26	310	156	7	125	420	152	452	6e-59	200
GME5802_g	PHI:4966	86.07	639	85	2	10	647	8	643	0	1134
GME5804_g	PHI:2915	91.71	422	31	1	62	483	3	420	0	812
GME5806_g	PHI:399	48.4	781	358	10	7	771	4	755	0	730
GME5811_g	PHI:1566	45.85	325	171	1	110	429	64	388	8e-106	317
GME5814_g	PHI:2714	55.87	664	241	13	1	637	1	639	0	667
GME5815_g	PHI:811	54.23	319	117	6	2	315	1	295	8e-112	324
GME5817_g	PHI:1554	46.51	703	314	14	89	778	63	716	0	610
GME581_g	PHI:3174	45.06	344	148	7	242	571	162	478	1e-78	253
GME5826_g	PHI:1943	42.92	876	422	18	8	843	9	846	0	669
GME5840_g	PHI:3052	55.77	208	63	8	111	315	92	273	8e-56	181
GME585_g	PHI:364	51.09	274	132	2	1	273	1	273	4e-92	282
GME5875_g	PHI:598	91.06	358	32	0	50	407	1	358	0	684
GME5890_g	PHI:2247	43.92	255	133	6	8	258	5	253	7e-43	153
GME5910_g	PHI:469	47.14	350	178	2	70	413	29	377	3e-105	315
GME5941_g	PHI:2106	40.96	664	316	18	25	629	8	654	5e-148	444
GME5950_g	PHI:1212	54.71	1963	716	51	12	1898	9	1874	0	1800
GME5970_g	PHI:3060	45.74	1220	575	28	1	1175	1	1178	0	953
GME5979_g	PHI:1920	40.7	823	444	19	1	811	1	791	0	593
GME6014_g	PHI:552	40.86	580	307	12	34	599	24	581	4e-145	430
GME601_g	PHI:2849	56.33	229	92	3	1	227	1	223	1e-88	258
GME6022_g	PHI:3793	40.42	334	183	5	92	421	6	327	2e-89	273
GME6040_g	PHI:2155	58.71	356	130	3	1	354	5	345	2e-157	442
GME6041_g	PHI:1678	57.61	368	130	5	82	427	2	365	2e-148	425
GME6072_g	PHI:2368	52.37	2156	891	48	21	2103	22	2114	0	2014
GME6083_g	PHI:2334	64.05	1021	346	12	4	1020	5	1008	0	1336
GME6085_g	PHI:1667	46.92	454	199	10	1	437	1	429	2e-127	385
GME6098_g	PHI:1959	60.61	622	217	9	105	711	2	610	0	743
GME6103_g	PHI:2268	100	352	0	0	1	352	1	352	0	736
GME6107_g	PHI:1579	49.3	647	318	6	178	824	522	1158	0	647
GME6113_g	PHI:697	93.12	378	26	0	20	397	20	397	0	740
GME6114_g	PHI:2087	46.8	1500	628	28	7	1390	63	1508	0	1260
GME6117_g	PHI:1807	40.03	652	339	15	143	766	114	741	1e-144	439
GME6126_g	PHI:3279	79.05	210	40	3	1	210	1	206	2e-110	315
GME6131_g	PHI:199	78.35	665	141	1	1	662	1	665	0	1120
GME6132_g	PHI:2292	59.04	332	125	4	12	343	32	352	2e-141	402
GME6137_g	PHI:2266	48.3	588	285	9	11	597	37	606	0	552
GME6140_g	PHI:2710	53.97	378	170	2	74	448	1	377	1e-140	409
GME6148_g	PHI:1233	58.02	393	152	4	50	437	91	475	2e-164	470
GME6151_g	PHI:2400	45.49	466	183	19	1	441	1	420	3e-92	283
GME6206_g	PHI:3098	44.05	370	168	7	6	356	2	351	8e-91	274
GME6218_g	PHI:2075	55.35	710	294	5	3	705	17	710	0	823
GME621_g	PHI:2981	60.24	908	301	20	17	901	26	896	0	1030
GME6221_g	PHI:2263	85.19	648	90	5	139	784	1	644	0	1011
GME6260_g	PHI:1603	51.85	542	255	5	61	597	1	541	0	590
GME6285_g	PHI:440	51.74	1007	361	18	37	1032	14	906	0	941
GME6286_g	PHI:3238	51.98	202	73	6	32	210	31	231	7e-60	186
GME6295_g	PHI:2962	43.86	399	196	6	58	455	12	383	1e-101	309
GME6301_g	PHI:3243	53.05	213	92	1	44	256	3	207	3e-77	230
GME6315_g	PHI:273	45.83	312	152	5	36	336	11	316	6e-89	268
GME6328_g	PHI:1574	73.32	791	197	5	73	858	75	856	0	1195
GME6341_g	PHI:542	63.31	744	236	10	7	746	3	713	0	932
GME6344_g	PHI:2607	44.04	688	291	25	84	744	52	672	5e-124	383
GME6348_g	PHI:854	41.78	359	181	13	22	359	4	355	2e-83	262
GME6363_g	PHI:2538	60.2	407	149	3	34	440	32	425	2e-167	476
GME6367_g	PHI:510	57.6	467	192	4	101	562	91	556	0	525
GME6386_g	PHI:1595	59.9	576	213	4	4	575	2	563	0	693
GME6397_g	PHI:815	45.72	807	337	24	643	1406	697	1445	1e-178	568
GME6399_g	PHI:1273	47.84	1298	537	33	2	1243	3	1216	0	1070
GME6405_g	PHI:3237	40.51	158	64	5	5	132	23	180	2e-27	98.2
GME6406_g	PHI:508	40.55	582	317	11	1	573	1	562	4e-134	401
GME6409_g	PHI:2611	67.12	365	117	3	1	363	1	364	0	524
GME6418_g	PHI:1460	46.13	310	126	8	17	320	10	284	5e-77	234
GME6420_g	PHI:2897	40.95	315	172	5	6	308	3	315	9e-76	233
GME6423_g	PHI:2179	41.59	820	404	17	1	769	1	796	0	608
GME6433_g	PHI:3161	40.57	1994	983	45	146	2015	79	1994	0	1280
GME6450_g	PHI:242	47.09	843	373	12	123	931	27	830	0	773
GME6458_g	PHI:2606	85.53	615	79	6	1	614	1	606	0	1065
GME6459_g	PHI:2543	56.87	691	286	6	1	687	64	746	0	790
GME6462_g	PHI:3216	42.06	214	108	8	21	219	19	231	9e-36	125
GME6466_g	PHI:2835	44.39	214	103	4	62	266	54	260	3e-53	174
GME6502_g	PHI:2452	49.81	263	125	4	12	273	10	266	1e-88	262
GME6510_g	PHI:2027	63.26	460	167	2	5	463	3	461	0	632
GME6530_g	PHI:487	45.56	90	43	3	2	85	6	95	4e-19	72.8
GME6543_g	PHI:2115	50	316	158	0	181	496	116	431	3e-107	323
GME6552_g	PHI:903	49.47	473	234	3	58	527	64	534	3e-162	471
GME6561_g	PHI:2081	46.61	502	240	6	63	537	71	571	5e-139	414
GME6569_g	PHI:2117	64.86	518	165	4	16	521	21	533	0	669
GME6587_g	PHI:2321	40.97	537	291	5	29	561	24	538	7e-143	423
GME6599_g	PHI:2160	58.15	313	105	5	1	296	15	318	3e-116	335
GME6602_g	PHI:2244	72.65	351	95	1	9	359	4	353	0	536
GME6620_g	PHI:1559	55.04	258	112	3	1	257	1	255	4e-102	295
GME6621_g	PHI:1407	52.39	731	276	17	6	719	9	684	0	699
GME6649_g	PHI:1562	58.44	1037	382	18	1	1009	1	1016	0	1138
GME6658_g	PHI:106	51.65	486	215	9	42	518	4	478	5e-169	486
GME6687_g	PHI:2731	49.91	561	267	5	29	579	13	569	0	548
GME6688_g	PHI:2290	44.36	1853	929	38	14	1815	6	1807	0	1446
GME668_g	PHI:1487	46.54	462	213	8	326	772	327	769	4e-127	395
GME6694_g	PHI:4776	62.79	1591	488	17	217	1791	2	1504	0	2011
GME6697_g	PHI:2530	88.89	450	48	1	1	450	1	448	0	823
GME6726_g	PHI:1634	58.91	129	46	2	6	133	3	125	3e-51	157
GME6750_g	PHI:2842	46.74	276	135	5	114	381	13	284	5e-84	255
GME6756_g	PHI:206	50.41	246	116	4	41	284	1	242	1e-78	240
GME6759_g	PHI:2570	53.78	502	222	5	2	493	79	580	0	545
GME675_g	PHI:2270	90.77	390	36	0	1	390	1	390	0	739
GME676_g	PHI:2545	62.89	291	95	7	1	280	1	289	1e-123	352
GME6787_g	PHI:2351	77.64	331	74	0	13	343	15	345	0	557
GME6800_g	PHI:1452	46.32	598	265	18	23	601	31	591	4e-139	414
GME680_g	PHI:435	60.87	115	44	1	11	124	8	122	2e-50	154
GME6816_g	PHI:2914	82.17	544	73	5	1	524	1	540	0	824
GME6823_g	PHI:1241	61.09	496	167	11	104	575	8	501	0	583
GME682_g	PHI:2329	57.77	412	171	1	2	410	3	414	2e-169	482
GME6842_g	PHI:1366	61.51	291	92	7	1	285	44	320	2e-102	306
GME6851_g	PHI:1063	71.7	106	25	1	1	106	1	101	3e-49	149
GME685_g	PHI:1028	49.43	348	158	8	1	335	4	346	2e-95	285
GME6864_g	PHI:486	54.37	469	195	9	49	514	31	483	0	515
GME6865_g	PHI:1214	66.43	855	214	24	51	869	80	897	0	1023
GME6875_g	PHI:3132	61.46	659	216	14	282	918	261	903	0	763
GME6876_g	PHI:1467	66.92	133	44	0	1	133	1	133	2e-61	183
GME6882_g	PHI:1182	41.91	2026	1060	32	549	2510	517	2489	0	1506
GME6890_g	PHI:339	86.41	206	23	1	1	206	1	201	4e-130	363
GME6892_g	PHI:1566	46.24	372	195	1	2	373	10	376	1e-109	324
GME6893_g	PHI:2105	57.01	1112	388	24	52	1107	74	1151	0	1147
GME689_g	PHI:249	62.79	172	56	3	1	171	51	215	1e-73	218
GME6902_g	PHI:2081	54.99	611	237	13	7	604	11	596	0	575
GME6904_g	PHI:812	43.73	375	202	4	29	399	2	371	1e-96	294
GME6917_g	PHI:2357	41.55	515	272	11	11	501	13	522	5e-133	393
GME6927_g	PHI:419	42.86	161	88	1	1	157	160	320	6e-42	140
GME6929_g	PHI:1193	72.74	554	100	9	74	621	1	509	0	781
GME6963_g	PHI:358	56.26	695	273	10	3	674	24	710	0	757
GME6971_g	PHI:1206	44.14	367	175	7	431	793	408	748	4e-93	306
GME6989_g	PHI:1509	52.14	234	103	3	172	397	156	388	1e-66	220
GME6994_g	PHI:1234	59.32	2409	875	22	591	2952	45	2395	0	2905
GME6998_g	PHI:1566	45.39	293	160	0	162	454	89	381	7e-91	279
GME7024_g	PHI:179	47.13	244	110	7	1	241	1	228	5e-66	202
GME7030_g	PHI:2961	51.06	989	444	14	72	1054	2	956	0	936
GME7053_g	PHI:1268	54.86	463	175	8	3	443	5	455	9e-174	492
GME7077_g	PHI:598	56.32	364	153	4	51	414	1	358	2e-142	407
GME710_g	PHI:1563	82.82	163	22	2	1	159	1	161	2e-97	275
GME7126_g	PHI:1398	50.57	611	218	20	1	576	1	562	4e-147	452
GME7140_g	PHI:96	64	1897	636	14	1	1862	1	1885	0	2472
GME7141_g	PHI:97	51.98	2066	974	8	26	2085	10	2063	0	2222
GME7166_g	PHI:270	61.22	196	76	0	6	201	3	198	1e-79	234
GME7177_g	PHI:1221	64.03	303	98	4	16	312	43	340	2e-132	388
GME717_g	PHI:2605	83.11	456	75	1	25	480	3	456	0	791
GME7180_g	PHI:2141	51.61	841	296	20	10	780	9	808	0	748
GME7204_g	PHI:2181	58.27	127	49	1	16	142	7	129	7e-43	142
GME7255_g	PHI:552	40.62	581	289	18	23	593	34	568	1e-125	380
GME7262_g	PHI:2260	42.12	1757	950	28	45	1786	24	1728	0	1389
GME7297_g	PHI:144	53.56	407	179	3	34	434	27	429	4e-154	441
GME7302_g	PHI:2382	48.18	274	140	2	28	300	19	291	2e-96	285
GME7311_g	PHI:1338	45.54	224	96	5	84	299	102	307	4e-49	163
GME7313_g	PHI:2558	52.31	520	239	7	5	521	5	518	0	530
GME7317_g	PHI:1300	40.4	552	266	24	132	648	130	653	6e-76	254
GME731_g	PHI:443	79.18	413	85	1	23	434	12	424	0	673
GME7324_g	PHI:2322	47.6	271	135	4	11	281	7	270	8e-78	234
GME7342_g	PHI:386	54.44	180	79	2	11	189	8	185	3e-70	211
GME7349_g	PHI:3623	86	200	27	1	1	200	1	199	4e-130	361
GME7353_g	PHI:1235	91.59	345	26	1	5	349	29	370	0	635
GME7358_g	PHI:2518	69.78	278	83	1	23	299	25	302	8e-150	420
GME7359_g	PHI:265	66.78	581	182	4	1	570	1	581	0	783
GME7380_g	PHI:1578	42.68	485	256	7	94	558	93	575	5e-126	379
GME7381_g	PHI:1589	49.59	246	117	3	1	241	1	244	2e-77	231
GME7388_g	PHI:1676	48.72	624	261	14	30	604	59	672	0	563
GME7393_g	PHI:3063	41.24	388	205	6	32	417	51	417	2e-86	284
GME7427_g	PHI:524	43.92	255	136	3	67	317	126	377	2e-67	220
GME7432_g	PHI:3216	45.34	236	114	9	3	229	4	233	4e-45	150
GME7436_g	PHI:3134	45.23	482	243	7	32	511	2	464	2e-127	378
GME743_g	PHI:1239	54.75	316	135	3	46	353	23	338	2e-128	372
GME7454_g	PHI:2202	47.42	677	320	15	1	656	1	662	0	592
GME745_g	PHI:310	60.27	1485	548	21	76	1534	56	1524	0	1801
GME746_g	PHI:24	54.67	781	330	9	45	813	25	793	0	828
GME748_g	PHI:860	55.63	444	157	8	1	436	1	412	2e-162	462
GME7543_g	PHI:1061	75.96	208	41	2	1	199	3	210	1e-114	323
GME7550_g	PHI:2382	42.7	281	159	2	220	499	9	288	8e-77	245
GME7562_g	PHI:3243	51.15	217	93	4	9	221	3	210	1e-77	230
GME7573_g	PHI:1223	81.45	318	56	1	98	412	1	318	0	539
GME7580_g	PHI:1491	54.73	804	282	11	107	842	65	854	0	726
GME7584_g	PHI:2385	40.8	174	85	3	1	168	73	234	1e-41	140
GME7586_g	PHI:748	45.51	646	315	13	30	663	78	698	8e-172	516
GME7608_g	PHI:3378	51.1	227	97	5	16	242	17	229	9e-69	209
GME7609_g	PHI:463	72.21	709	192	2	1	704	1	709	0	1001
GME7623_g	PHI:3257	72.13	549	151	1	24	570	73	621	0	798
GME7632_g	PHI:410	54.31	197	86	2	38	234	28	220	6e-72	217
GME7652_g	PHI:3378	40.89	203	104	8	34	230	35	227	1e-38	131
GME7656_g	PHI:1356	62.32	345	117	6	334	672	272	609	5e-146	437
GME765_g	PHI:2515	66.89	456	151	0	2	457	6	461	0	658
GME7680_g	PHI:1653	53.06	98	46	0	8	105	14	111	8e-34	111
GME7693_g	PHI:2030	44.95	545	288	5	52	585	57	600	2e-164	496
GME7698_g	PHI:2186	67.06	255	84	0	1	255	1	255	9e-119	339
GME7704_g	PHI:2305	48	100	40	4	40	128	19	117	2e-23	85.5
GME7707_g	PHI:2107	44.65	589	256	11	1	525	1	583	1e-159	469
GME770_g	PHI:2034	71.96	895	246	3	5	897	4	895	0	1304
GME7711_g	PHI:2823	46.37	496	225	7	3	494	2	460	5e-147	437
GME7732_g	PHI:451	44.99	778	382	14	64	833	65	804	0	633
GME7738_g	PHI:19	47.69	497	211	7	98	556	6	491	2e-155	451
GME7743_g	PHI:3216	40.99	222	109	11	25	231	19	233	7e-33	118
GME7747_g	PHI:2524	62.23	188	65	2	9	194	17	200	6e-84	244
GME7755_g	PHI:2395	44.82	299	136	5	13	288	4	296	3e-77	238
GME7761_g	PHI:3310	40	485	275	9	8	485	2	477	2e-113	355
GME7782_g	PHI:893	54.98	1657	648	26	1	1581	1	1635	0	1688
GME7783_g	PHI:1666	62.45	458	154	3	11	468	15	454	0	578
GME7846_g	PHI:346	49.82	542	187	11	93	586	63	567	9e-174	504
GME7850_g	PHI:4896	49.26	544	214	14	49	582	36	527	4e-163	476
GME7857_g	PHI:3457	45.37	529	252	10	27	541	20	525	3e-151	445
GME7904_g	PHI:716	40.76	476	270	6	1	469	94	564	5e-126	375
GME7931_g	PHI:1535	46.49	370	178	6	81	447	42	394	3e-114	340
GME7952_g	PHI:1175	67.68	427	111	6	3	403	28	453	0	573
GME7957_g	PHI:3383	40.63	347	182	6	1	346	13	336	1e-86	266
GME7959_g	PHI:24	64.81	790	271	5	6	791	7	793	0	1075
GME796_g	PHI:2455	53.03	445	156	17	10	436	10	419	1e-119	352
GME79_g	PHI:543	45.38	1417	743	10	8	1402	70	1477	0	1333
GME8005_g	PHI:1752	48.63	876	376	16	1	832	1	846	0	795
GME8010_g	PHI:3175	62.17	341	124	3	26	361	34	374	6e-147	418
GME8011_g	PHI:2491	57.28	529	171	12	28	540	34	523	0	537
GME8018_g	PHI:2358	57.47	569	205	7	456	1019	565	1101	0	632
GME8029_g	PHI:2060	52.47	1014	423	22	11	992	12	998	0	969
GME8041_g	PHI:541	61.73	567	210	4	1	561	9	574	0	708
GME8043_g	PHI:1210	47.28	1415	603	44	144	1499	66	1396	0	1028
GME8045_g	PHI:434	44	375	192	9	11	372	11	380	4e-94	299
GME8046_g	PHI:2396	43.94	330	150	6	5	332	3	299	4e-84	255
GME8060_g	PHI:3097	66.8	515	150	6	1	506	1	503	0	692
GME8071_g	PHI:257	61.13	301	98	6	1	294	1	289	3e-120	343
GME8081_g	PHI:220	40.78	461	228	9	1	444	1	433	7e-105	316
GME8093_g	PHI:1674	48.44	576	236	11	20	591	5	523	1e-159	466
GME8096_g	PHI:2525	55.99	334	140	5	38	367	22	352	1e-132	381
GME8101_g	PHI:1026	43.48	982	486	19	91	1035	1	950	0	742
GME8117_g	PHI:1358	48.32	1161	481	34	74	1172	34	1137	0	929
GME8122_g	PHI:84	57.7	357	146	3	1	354	1	355	2e-150	425
GME8124_g	PHI:3329	49.83	289	140	2	13	300	42	326	6e-95	282
GME8137_g	PHI:881	48.22	338	124	2	4	292	3	338	1e-99	293
GME8172_g	PHI:2022	49.81	259	128	1	7	265	24	280	2e-79	239
GME8175_g	PHI:338	51.19	252	121	2	336	586	326	576	5e-83	270
GME8176_g	PHI:1915	44.65	663	271	22	154	765	22	639	4e-137	417
GME8180_g	PHI:1201	48.87	266	96	3	36	300	36	262	2e-82	247
GME8182_g	PHI:1602	70.19	671	191	5	1	664	1	669	0	937
GME8194_g	PHI:3162	40.59	1052	571	17	29	1046	70	1101	0	763
GME8200_g	PHI:2356	69.82	169	51	0	1	169	1	169	3e-89	255
GME8203_g	PHI:2988	41.13	671	372	15	9	664	17	679	7e-136	413
GME8231_g	PHI:3277	83.46	381	55	2	1	376	1	378	0	658
GME8232_g	PHI:256	56.37	204	87	2	3	206	1	202	7e-76	231
GME8234_g	PHI:3236	64.62	554	187	6	2	549	1	551	0	713
GME8238_g	PHI:505	47.73	1033	498	18	55	1072	30	1035	0	983
GME8241_g	PHI:1651	43.75	400	220	4	9	406	21	417	6e-125	365
GME824_g	PHI:1413	48.03	1039	426	28	29	1035	27	983	0	853
GME8259_g	PHI:1681	41.14	2382	1222	38	6	2340	8	2256	0	1715
GME8287_g	PHI:812	42.55	188	104	3	32	216	54	240	7e-41	140
GME8312_g	PHI:1624	53.47	576	230	8	1	569	1	545	0	607
GME8341_g	PHI:1325	42.06	252	132	9	1	245	1	245	1e-43	147
GME8366_g	PHI:1389	43.38	710	353	14	8	685	28	720	0	561
GME8377_g	PHI:3457	50.09	569	245	9	17	568	4	550	0	530
GME8380_g	PHI:222	40.29	273	141	9	56	326	69	321	3e-48	162
GME839_g	PHI:159	55.13	234	102	2	3	233	11	244	5e-95	275
GME8409_g	PHI:2509	46.96	641	240	24	108	702	149	735	3e-149	450
GME8424_g	PHI:1604	92.41	145	11	0	1	145	1	145	9e-95	267
GME8453_g	PHI:1689	42.91	895	376	23	12	863	21	823	0	634
GME8454_g	PHI:4904	53.56	478	183	14	4	451	34	502	3e-156	452
GME8479_g	PHI:1251	50.09	555	245	6	8	561	2	525	0	547
GME8480_g	PHI:343	53.04	494	199	9	298	764	1	488	3e-169	495
GME8481_g	PHI:1239	43.15	241	131	5	112	352	105	339	7e-57	190
GME8498_g	PHI:2970	73.37	353	87	5	12	362	23	370	0	514
GME8501_g	PHI:1422	43.77	393	151	11	232	597	258	607	4e-82	271
GME8515_g	PHI:2964	49.5	600	236	11	1	573	1	560	0	520
GME8517_g	PHI:1419	57.23	318	125	5	1	308	1	317	2e-107	313
GME8524_g	PHI:1203	72.26	465	97	12	1	445	1	453	0	642
GME8593_g	PHI:1028	49.53	319	146	6	27	332	30	346	8e-95	283
GME8598_g	PHI:1759	41.69	626	316	12	2	612	3	594	1e-166	487
GME8599_g	PHI:419	44.95	327	165	6	12	330	1	320	2e-93	278
GME859_g	PHI:1226	71.12	644	143	8	1	621	1	624	0	937
GME8602_g	PHI:547	51.15	305	148	1	28	331	118	422	6e-114	334
GME860_g	PHI:1553	65.55	418	132	3	1	416	1	408	0	524
GME8614_g	PHI:2161	51.31	1261	507	27	57	1276	46	1240	0	1178
GME8623_g	PHI:4895	84.08	333	51	1	9	339	14	346	0	598
GME8626_g	PHI:3226	54.62	379	164	6	1	377	1	373	1e-128	372
GME8644_g	PHI:270	75.79	190	34	1	2	191	6	183	2e-102	291
GME8652_g	PHI:1247	58.01	793	279	13	1	772	1	760	0	904
GME866_g	PHI:1675	50.14	714	324	7	2	703	7	700	0	724
GME8670_g	PHI:1046	58.91	460	187	1	80	539	1	458	0	582
GME8672_g	PHI:2262	63.44	454	130	5	1	453	1	419	0	522
GME8673_g	PHI:1049	53.66	382	152	5	2	365	9	383	3e-143	411
GME8674_g	PHI:544	51.86	511	243	1	10	520	84	591	0	548
GME8675_g	PHI:1051	48.64	880	365	8	58	934	65	860	0	802
GME8676_g	PHI:433	54	2213	925	33	5	2149	7	2194	0	2309
GME8701_g	PHI:1161	48.09	551	269	9	129	674	39	577	2e-164	485
GME8707_g	PHI:2834	45.45	407	207	5	141	545	3	396	2e-118	355
GME8708_g	PHI:4914	42.56	289	143	6	178	453	35	313	2e-67	215
GME871_g	PHI:243	56.66	909	326	10	18	879	20	907	0	1009
GME8728_g	PHI:442	78.36	767	162	2	1	765	1	765	0	1267
GME8747_g	PHI:1651	43.79	169	92	2	15	180	235	403	2e-45	152
GME8770_g	PHI:433	40.73	1608	857	36	103	1648	173	1746	0	1083
GME8795_g	PHI:1647	54.82	1286	484	32	1	1249	1	1226	0	1260
GME8797_g	PHI:3088	58.64	353	115	5	84	422	57	392	1e-146	420
GME8827_g	PHI:1164	50.17	598	228	15	162	730	200	756	2e-163	491
GME8843_g	PHI:2260	44.65	2177	1080	30	1	2093	1	2136	0	1848
GME8845_g	PHI:1648	60.12	2425	861	22	16	2428	12	2342	0	2762
GME8849_g	PHI:330	80.52	154	30	0	1	154	1	154	1e-90	258
GME8858_g	PHI:1228	55.02	498	200	6	56	542	63	547	0	533
GME8888_g	PHI:2258	71.77	372	96	6	5	372	9	375	0	536
GME8891_g	PHI:62	61.76	170	64	1	4	172	2	171	4e-67	204
GME8909_g	PHI:4914	73.58	265	61	2	28	284	50	313	9e-137	386
GME8932_g	PHI:1215	52.42	393	178	4	317	708	161	545	1e-145	434
GME893_g	PHI:1174	45.84	901	402	20	92	934	86	958	0	656
GME8945_g	PHI:1530	56.82	887	369	10	3	880	4	885	0	983
GME8953_g	PHI:2531	57.36	530	186	10	1	498	1	522	0	593
GME8966_g	PHI:877	82.86	385	65	1	11	394	9	393	0	645
GME8967_g	PHI:1618	69.52	292	83	2	1	286	1	292	3e-147	412
GME8970_g	PHI:2172	74.39	535	113	3	16	547	14	527	0	824
GME8974_g	PHI:1835	45.44	614	291	11	146	754	48	622	0	531
GME8979_g	PHI:2095	67.32	1068	334	7	5	1061	10	1073	0	1467
GME8994_g	PHI:1185	43.72	462	225	10	635	1082	609	1049	2e-108	360
GME8997_g	PHI:4906	46.65	418	169	7	197	572	159	564	4e-117	357
GME9004_g	PHI:501	48.4	405	199	6	2	398	1	403	4e-134	394
GME9009_g	PHI:1629	59.02	793	287	10	1	775	32	804	0	882
GME900_g	PHI:1275	49.13	576	213	10	56	629	48	545	8e-155	471
GME902_g	PHI:2452	46.49	271	131	5	9	278	8	265	2e-86	257
GME9046_g	PHI:4879	50.99	302	146	2	61	360	17	318	7e-100	298
GME907_g	PHI:888	51.16	301	110	5	3	300	30	296	2e-100	294
GME9091_g	PHI:747	55.88	170	75	0	1	170	53	222	3e-68	204
GME9099_g	PHI:1565	43.26	527	252	9	67	550	30	552	1e-136	406
GME9113_g	PHI:346	41.95	348	181	5	227	568	236	568	4e-88	282
GME9129_g	PHI:2932	91.45	550	47	0	4	553	1	550	0	1038
GME912_g	PHI:336	70.83	929	238	11	141	1055	103	1012	0	1309
GME9131_g	PHI:2256	92.55	349	26	0	375	723	14	362	0	685
GME9146_g	PHI:244	61.91	1163	410	11	14	1168	27	1164	0	1401
GME915_g	PHI:1392	42.05	459	192	11	102	538	161	567	8e-110	337
GME9160_g	PHI:1427	53.21	280	90	9	286	558	27	272	5e-75	238
GME9168_g	PHI:3270	79.36	281	32	3	1	255	1	281	1e-157	437
GME9172_g	PHI:2482	88.44	1323	131	6	1	1301	1	1323	0	2375
GME9194_g	PHI:2113	47.97	888	340	22	95	904	161	1004	0	696
GME919_g	PHI:2452	52.11	261	111	4	45	305	20	266	5e-96	282
GME9217_g	PHI:2189	75.11	221	37	4	1	203	1	221	9e-98	281
GME9220_g	PHI:1753	51.99	856	323	18	1	785	1	839	0	820
GME9226_g	PHI:509	48.18	274	134	3	19	291	6	272	3e-84	253
GME9231_g	PHI:2978	49.24	262	124	5	5	260	6	264	6e-85	252
GME9241_g	PHI:1774	52.24	693	264	13	18	698	12	649	0	689
GME9253_g	PHI:2029	46.23	318	144	7	38	342	64	367	5e-93	279
GME9269_g	PHI:3162	49.05	1156	490	21	216	1346	7	1088	0	1040
GME9276_g	PHI:1271	47.35	283	121	4	1	281	1	257	9e-79	241
GME9278_g	PHI:1443	54.82	436	168	12	40	461	50	470	6e-143	416
GME929_g	PHI:2290	40.13	2517	1388	51	5	2465	6	2459	0	1734
GME9315_g	PHI:1564	60.76	79	30	1	1	79	1	78	9e-31	102
GME937_g	PHI:716	42.28	544	303	6	39	579	27	562	4e-158	462
GME9382_g	PHI:1301	66.67	75	25	0	12	86	20	94	1e-32	108
GME938_g	PHI:2452	43.73	279	135	6	7	285	11	267	2e-77	234
GME9390_g	PHI:3374	46.43	1178	540	25	4	1128	1	1140	0	887
GME9400_g	PHI:2839	56.78	354	151	1	1	354	1	352	2e-146	415
GME9410_g	PHI:2315	88.65	282	30	1	16	295	1	282	0	529
GME9415_g	PHI:2255	92.72	371	27	0	1	371	1	371	0	719
GME9417_g	PHI:243	44.94	890	415	15	137	1014	85	911	0	733
GME9444_g	PHI:2313	87.42	151	19	0	48	198	27	177	3e-102	290
GME9446_g	PHI:194	60.02	843	322	8	50	888	1	832	0	1039
GME9463_g	PHI:2194	56.35	362	133	8	16	366	17	364	2e-131	378
GME9485_g	PHI:1051	40.44	366	211	5	77	441	65	424	3e-88	284
GME9512_g	PHI:3287	45.76	413	208	4	484	896	492	888	4e-113	365
GME951_g	PHI:253	49	649	313	9	34	676	70	706	0	626
GME9526_g	PHI:830	65.72	458	150	4	42	498	18	469	0	624
GME9535_g	PHI:2317	95.82	359	13	1	115	471	133	491	0	723
GME9557_g	PHI:572	57.21	229	96	2	1	228	1	228	5e-96	278
GME9611_g	PHI:4943	52.76	652	266	12	19	654	15	640	0	672
GME9612_g	PHI:2532	70.45	423	112	6	1	413	1	420	0	606
GME9637_g	PHI:2597	66.6	509	138	5	18	524	13	491	0	678
GME9640_g	PHI:2383	49.7	169	81	2	77	245	31	195	4e-46	150
GME9651_g	PHI:1585	41.28	390	205	10	15	395	14	388	3e-86	266
GME9661_g	PHI:2052	89.5	200	15	1	1	200	1	194	1e-133	370
GME9663_g	PHI:748	43.69	721	381	7	33	729	94	813	0	593
GME968_g	PHI:519	55.76	886	312	21	8	844	1	855	0	866
GME9700_g	PHI:2514	50.54	556	204	12	59	601	1	498	2e-172	499
GME9709_g	PHI:1441	42.39	637	339	13	437	1054	352	979	7e-136	434
GME9716_g	PHI:2393	41.08	482	246	7	50	523	1	452	2e-121	362
GME9722_g	PHI:2038	40.56	286	160	6	26	306	24	304	4e-55	179
GME9725_g	PHI:2638	77.3	599	127	3	11	600	6	604	0	927
GME9730_g	PHI:1406	54.66	622	252	12	11	625	8	606	0	611
GME9753_g	PHI:2118	60.71	140	52	2	1	140	1	137	2e-56	170
GME9757_g	PHI:3225	67.7	418	120	6	5	415	4	413	0	600
GME9758_g	PHI:2600	55.3	689	273	13	8	671	8	686	0	699
GME9783_g	PHI:2183	61.64	756	257	8	4	749	53	785	0	913
GME9791_g	PHI:2819	42.02	188	95	4	1	187	1	175	4e-50	157
GME979_g	PHI:2661	42.83	551	263	14	54	594	85	593	6e-116	360
GME981_g	PHI:1571	80.25	157	31	0	3	159	5	161	1e-93	266
GME9836_g	PHI:494	44.11	1052	551	11	17	1060	50	1072	0	893
GME9846_g	PHI:5017	62.13	235	88	1	1	235	1	234	1e-95	276
GME9867_g	PHI:1826	43.29	492	193	9	212	677	1	432	2e-127	382
GME986_g	PHI:4989	77.52	307	69	0	1	307	1	307	0	515
GME9895_g	PHI:503	47.69	411	207	4	103	511	82	486	2e-120	360
GME9921_g	PHI:2127	61.57	700	194	15	201	871	179	832	0	754
GME9927_g	PHI:2549	49.34	835	327	15	2	801	4	777	0	681
GME995_g	PHI:1288	56.48	455	143	7	48	494	13	420	9e-162	463
GME9980_g	PHI:3381	42.25	355	196	4	4	356	295	642	1e-85	271

## Sheet: Table S9
Table S9 The putative Cytochrome P450s genes in Shiraia bambusicola S4201
Gene_id	Subject_id	Identity	Align_length	Mismatch	Gap	Gene_start	Gene_end	Subject_start	Subject_end	E_value	Score
GME10014_g	Lema_T111210.1	61.15	435	161	2	24	456	208	636	0	563
GME10024_g	FGSG_00127.3	24.89	233	160	6	289	508	473	703	1e-14	75.1
GME10037_g	HCBG_09081	28.13	327	169	15	2	314	271	545	1e-21	94.4
GME10042_g	e_gw1.91.48.1	30.83	399	249	14	690	1077	674	1056	3e-35	144
GME10062_g	ATEG_00556.1	33.04	112	70	2	147	253	87	198	3e-06	49.3
GME10072_g	ATEG_04721.1	23.71	388	252	14	151	527	521	875	1e-14	75.9
GME10086_g	CLME201208.M	22.04	186	125	5	15	187	499	677	4e-06	46.2
GME10097_g	e_gw1.20.1150.1	25	304	186	9	11	300	398	673	1e-14	72.4
GME10100_g	EfO2.075130.1	27.6	221	130	9	473	676	917	1124	2e-09	59.7
GME10103_g	EEA28139.1	24.86	177	117	6	71	241	979	1145	1e-06	48.5
GME10118_g	genemark.8606_g	35.75	207	121	4	4	204	228	428	3e-35	128
GME10119_g	genemark.8606_g	40.33	181	85	4	2120	2279	30	208	2e-34	139
GME10120_g	e_gw1.1.438.1	58.2	445	182	2	61	505	3	443	0	550
GME10122_g	TSTA_106510	39.55	134	77	3	31	162	520	651	3e-24	101
GME10127_g	fgenesh5_pg.C_scaffold_1000755	33.68	190	104	2	237	425	313	481	7e-27	112
GME10128_g	fgenesh5_pg.C_scaffold_1000755	50.48	521	225	5	17	530	545	1039	1e-176	523
GME10129_g	EfO2.075130.1	27.85	517	345	8	134	641	663	1160	3e-47	183
GME10130_g	AFL2G_07281	34.25	327	195	12	51	369	9	323	1e-43	160
GME10131_g	gw1.1.380.1	78.23	487	106	0	35	521	1	487	0	818
GME10139_g	CAP93555.1	35.56	509	293	10	15	492	15	519	3e-98	304
GME1013_g	AFL2G_07147	29.93	147	87	6	290	431	519	654	8e-08	54.7
GME10146_g	ATEG_04721.1	26.96	460	285	12	64	506	468	893	8e-34	135
GME10148_g	genemark.3511_g	40.8	527	278	9	1	511	3	511	1e-140	415
GME1014_g	EfO2.075130.1	29.02	510	336	12	764	1263	666	1159	2e-53	203
GME10150_g	ANID_07808	51.59	504	228	3	41	544	1	488	0	561
GME10159_g	AFL2G_08515	23.4	483	274	13	9	451	5	431	2e-21	96.7
GME10160_g	MGYG_03812	30.64	359	225	6	58	409	33	374	4e-37	141
GME10185_g	Lema_T013660.1	23.53	306	215	9	10	301	587	887	5e-15	75.9
GME1019_g	ATEG_07313.1	43.85	358	198	2	158	512	1	358	2e-93	302
GME101_g	fgenesh3_pg.43__45	29.79	141	77	4	381	513	15	141	3e-09	57.4
GME10206_g	EEA28139.1	29.76	336	223	6	562	896	1592	1915	2e-26	116
GME10209_g	EEA28139.1	27.06	972	600	26	244	1153	629	1553	2e-78	286
GME1021_g	EEA28139.1	26.08	395	251	9	484	851	1436	1816	5e-11	65.5
GME10220_g	HCB02684.1	31.84	201	121	7	898	1089	275	468	2e-15	80.5
GME10237_g	EfO2.107190.1	60.08	471	188	0	24	494	59	529	0	646
GME10239_g	ATEG_04721.1	57.49	574	230	5	126	695	431	994	0	683
GME10244_g	MGYG_03812	33.91	115	63	3	90	202	29	132	8e-11	58.9
GME10245_g	fgenesh1_pg.8_#_209	28.25	354	194	14	394	738	1348	1650	2e-27	118
GME10288_g	AFL2G_00556	31.58	437	279	10	102	529	411	836	4e-61	214
GME10300_g	ATEG_01078.1	32.55	298	161	8	83	372	9	274	4e-36	138
GME10302_g	fgenesh1_pg.8_#_209	42.7	89	45	3	191	276	1487	1572	8e-09	56.2
GME10305_g	BC1G_01900.1	29.85	201	134	4	4	202	37	232	2e-12	65.1
GME10324_g	EEA28139.1	31.18	93	57	1	54	146	1533	1618	8e-09	53.5
GME10328_g	SNOG_10975	54.95	384	144	2	74	457	1	355	2e-158	453
GME10347_g	AFL2G_08515	43.71	485	245	7	5	484	6	467	1e-127	391
GME10364_g	e_gw1.6.730.1	25.84	747	442	29	35	721	9	703	7e-40	158
GME10369_g	EEA28139.1	24.29	988	616	36	37	951	952	1880	3e-44	173
GME10373_g	fgenesh1_pg.8_#_209	41.04	268	155	3	5	270	1384	1650	5e-58	212
GME10382_g	SNOG_10917	63.15	540	198	1	1	539	1	540	0	736
GME1038_g	SNOG_10876	69.7	66	20	0	9	74	12	77	9e-29	102
GME10391_g	ATEG_04721.1	27.83	575	392	8	4	564	420	985	7e-63	221
GME10407_g	Lema_T013660.1	20.67	387	258	11	3	351	554	929	3e-09	57.8
GME10414_g	estExt_fgenesh3_pg.C_900031	52.45	143	66	1	2	142	10	152	3e-48	164
GME10428_g	CIMG_02482.2	22.83	276	168	10	265	534	644	880	4e-08	55.8
GME10435_g	SNOG_10960	70.06	491	147	0	9	499	8	498	0	745
GME10438_g	Pa_7_5740	23.36	321	209	10	200	513	199	489	1e-08	55.8
GME10454_g	fgenesh3_pg.43__45	32.35	136	86	1	451	586	12	141	5e-14	72.4
GME10459_g	AFL2G_01551	28.1	395	269	5	261	653	560	941	3e-40	158
GME10460_g	AFL2G_07229	39.09	197	118	1	1	195	444	640	8e-39	139
GME10492_g	PTRG_11747	54.14	314	123	1	744	1057	1	293	5e-112	352
GME10502_g	FVEG_04314	42.31	78	37	3	4	75	3	78	4e-10	61.2
GME10520_g	ATEG_04721.1	30.77	104	72	0	59	162	505	608	3e-07	52
GME10528_g	SNOG_13040	74.19	434	103	2	25	449	21	454	0	671
GME10532_g	AFL2G_00556	32.65	392	238	9	164	541	456	835	5e-51	186
GME10533_g	SNOG_13045	60.55	507	154	4	6	508	10	474	0	649
GME10537_g	estExt_Genewise1Plus.C_80570	59.02	510	192	3	363	869	28	523	0	634
GME10539_g	AFL2G_07229	34.98	486	267	9	39	518	197	639	3e-80	262
GME10542_g	EEA28139.1	24.07	511	281	18	64	531	1439	1885	4e-14	74.7
GME10555_g	ATEG_01078.1	20.08	249	171	4	104	342	33	263	1e-09	58.5
GME10574_g	MGYG_03812	24.64	418	248	11	49	461	37	392	6e-18	85.5
GME1057_g	EEA23526.1	25.19	266	135	4	418	630	331	585	5e-24	108
GME10580_g	SNOG_15745	75	480	74	1	1	434	1	480	0	759
GME10603_g	EEA28139.1	29.79	480	252	14	22	447	1502	1950	2e-36	147
GME10604_g	CIMG_02482.2	21.34	164	118	2	495	648	682	844	5e-06	48.5
GME10612_g	HCB02684.1	35.35	331	184	9	22	329	274	597	1e-51	184
GME10622_g	CNAG_03466	28.92	823	442	30	381	1162	301	1021	6e-64	236
GME10648_g	Pa_7_5740	31.75	463	273	7	41	500	71	493	9e-68	226
GME10650_g	fgenesh1_pg.C_scaffold_1000303	26.32	266	156	8	32	267	419	674	2e-14	71.2
GME10672_g	e_gw1.6.730.1	28.03	264	140	11	422	642	235	491	3e-11	65.9
GME10688_g	AFL2G_01551	24.24	396	275	10	164	556	583	956	5e-26	112
GME1068_g	PTRG_10301	28.43	591	332	17	547	1063	261	834	1e-58	220
GME10698_g	Pa_7_5740	35.22	477	266	8	70	542	52	489	2e-82	266
GME10707_g	SS1G_05772.1	46.2	303	147	5	71	364	379	674	2e-81	271
GME10724_g	fgenesh1_pg.C_scaffold_9000455	41.67	384	201	9	5	382	314	680	6e-83	280
GME10744_g	PTRG_10396	29.3	157	66	6	72	220	408	527	5e-09	54.3
GME10746_g	EEA26647.1	28.36	335	223	7	53	378	42	368	1e-41	155
GME10795_g	BC1G_15254.1	66.31	739	219	4	34	770	14	724	0	983
GME10809_g	Lema_T013660.1	21.78	349	236	14	26	359	590	916	1e-06	49.3
GME10810_g	AFL2G_00556	30.85	402	257	8	103	496	447	835	8e-46	170
GME10820_g	fgenesh1_pg.8_#_209	33.46	266	154	9	1495	1757	1390	1635	4e-37	152
GME10821_g	CLME202122.M	23.59	513	309	22	20	479	770	1252	3e-07	52
GME10897_g	fgenesh5_pg.C_scaffold_1000755	31.37	102	59	4	22	116	3	100	1e-05	48.1
GME10905_g	fgenesh3_pg.18__87	21.46	536	313	20	59	525	191	687	3e-07	52.8
GME10920_g	Lema_T013660.1	27.74	292	183	12	20	300	586	860	3e-10	60.1
GME10939_g	SNOG_12052	74.46	552	131	1	10	551	4	555	0	875
GME10977_g	BC1G_01900.1	25.54	278	184	6	18	284	20	285	8e-11	60.5
GME10979_g	fgenesh1_pg.C_scaffold_1000303	27.78	162	106	6	217	373	545	700	2e-08	54.7
GME10980_g	CLME208807.M	53.01	366	166	3	1	363	147	509	5e-137	399
GME10981_g	AFL2G_07229	50.94	477	200	2	55	530	197	640	2e-166	485
GME10984_g	fgenesh3_pg.43__45	32.82	131	84	3	486	614	13	141	4e-13	70.1
GME10986_g	ATEG_00556.1	32.86	140	82	4	2205	2344	68	195	6e-09	59.7
GME10987_g	gw1.9.669.1	28.45	116	78	2	13	124	155	269	6e-07	48.9
GME1103_g	ATEG_04721.1	25.94	478	335	8	47	517	435	900	1e-38	150
GME11055_g	Lema_T087610.1	30.89	191	98	4	14	170	519	709	7e-24	96.3
GME11093_g	AFL2G_00556	29.45	455	266	11	85	517	414	835	3e-46	171
GME11121_g	MGYG_03812	27.15	372	250	7	2	368	19	374	6e-29	117
GME11132_g	Lema_T013660.1	22.09	344	231	12	14	334	587	916	1e-09	58.9
GME11154_g	Lema_T013660.1	25.49	255	183	5	19	267	590	843	6e-16	78.6
GME11161_g	CNAG_03466	28.11	338	187	13	708	1043	526	809	5e-14	76.3
GME11166_g	PTRG_10301	27.86	664	396	17	147	747	148	791	2e-61	226
GME11194_g	CHG08027.1	48.43	607	259	14	6	602	502	1064	0	561
GME11228_g	Pa_7_5740	30.96	436	253	10	54	485	63	454	2e-53	187
GME11229_g	fgeneshMC_pg.6_#_470	35.85	106	66	1	5	110	409	512	4e-13	63.5
GME1122_g	Pa_7_5740	28.45	478	300	5	140	616	57	493	3e-54	192
GME11231_g	HCBG_09081	24.16	356	170	9	305	648	272	539	3e-18	87.8
GME11242_g	fgenesh1_pg.8_#_209	30.3	264	153	8	330	579	1404	1650	4e-24	107
GME11254_g	e_gw1.20.1150.1	28.95	266	159	9	39	295	421	665	6e-20	88.6
GME11255_g	Lema_T087610.1	89.74	234	13	1	1	223	492	725	2e-150	434
GME11259_g	PTRG_10396	39.88	346	188	6	91	419	781	1123	1e-68	235
GME11260_g	CLME201016.M	33.97	365	214	7	8	361	481	829	6e-60	206
GME11261_g	Pa_7_5740	25.59	465	300	6	64	527	77	496	2e-40	152
GME11266_g	EEA28139.1	25.16	457	313	11	456	903	1422	1858	5e-17	85.1
GME11286_g	Pa_7_5740	39.37	475	246	5	135	605	66	502	2e-110	340
GME11292_g	SNOG_15414	41.26	143	56	5	187	312	165	296	5e-15	75.1
GME11296_g	BC1G_01900.1	28.19	227	156	4	3	223	13	238	3e-19	84
GME11307_g	AFL2G_01551	27.45	204	131	5	261	454	577	773	2e-06	49.7
GME1131_g	ATEG_04721.1	24.09	523	330	19	17	522	417	889	2e-12	68.9
GME11320_g	ATEG_04721.1	25	212	150	3	28	235	433	639	3e-09	58.5
GME11321_g	gw1.9.669.1	29.84	124	82	2	335	453	146	269	1e-07	52.8
GME11322_g	TESG_07285T0	67.07	495	154	2	22	507	20	514	0	696
GME11323_g	TESG_07284T0	62.76	486	179	2	26	510	20	504	0	664
GME11324_g	Lema_T013660.1	28.37	215	130	7	39	240	597	800	3e-08	52.8
GME1138_g	Lema_T013660.1	25.6	250	149	9	102	338	678	903	4e-10	60.1
GME1147_g	ATEG_04721.1	24.51	506	349	16	83	580	488	968	1e-17	85.5
GME1152_g	EEA28139.1	25.27	463	284	15	48	485	1512	1937	1e-13	72.8
GME1161_g	ATEG_00556.1	30.13	156	103	2	54	209	48	197	4e-07	50.1
GME1188_g	AFL2G_01551	26.34	391	261	7	252	637	577	945	8e-32	132
GME1198_g	AFL2G_01551	26.12	448	288	11	70	508	512	925	4e-29	122
GME119_g	HCBG_09081	32.54	126	67	6	380	496	350	466	4e-07	52
GME1203_g	AFL2G_06952	29.2	113	68	4	128	239	211	312	3e-10	58.2
GME1231_g	AFL2G_00556	29.34	409	260	9	149	551	450	835	2e-47	176
GME1236_g	AFL2G_07229	29.79	480	299	6	72	548	193	637	2e-55	196
GME1250_g	HCBG_09081	28.09	299	183	6	303	587	261	541	4e-30	127
GME1265_g	PTRG_10301	26.89	528	297	16	725	1172	261	779	9e-40	160
GME126_g	fgenesh1_pg.8_#_209	25.56	180	118	3	110	289	1410	1573	5e-09	57
GME1282_g	estExt_fgenesh3_pg.C_900031	60.96	146	52	4	2	144	8	151	5e-53	178
GME128_g	SNOG_06055	90.23	522	51	0	1	522	1	522	0	1011
GME1292_g	fgenesh1_pg.C_scaffold_1000303	23.12	320	201	13	56	365	403	687	9e-11	62
GME1376_g	e_gw1.11.476.1	71.67	526	143	5	10	531	11	534	0	785
GME1384_g	CHG06520.1	42.94	354	185	9	42	389	1	343	3e-80	269
GME1392_g	AFL2G_01904	31.14	350	197	11	861	1196	4434	4753	1e-33	140
GME140_g	FGSG_10695.3	47.57	452	207	5	13	461	5	429	6e-148	429
GME1411_g	estExt_Genemark1.C_40179	26.87	227	122	7	17	237	6	194	8e-13	67.4
GME1412_g	SNOG_09451	59.4	436	177	0	1	436	1	436	0	542
GME1414_g	ATEG_04721.1	31.3	508	325	8	54	550	469	963	2e-60	214
GME142_g	estExt_fgenesh2_pm.C_21000	30.51	354	180	11	27	335	652	984	1e-33	130
GME1430_g	estExt_fgenesh3_pg.C_900031	27.78	108	63	2	62	154	48	155	1e-11	60.8
GME143_g	Lema_T013660.1	24.15	265	189	5	100	354	581	843	5e-18	86.7
GME1449_g	Pa_7_5740	37.09	488	254	6	8	482	45	492	3e-98	305
GME1486_g	EEA28139.1	35.93	231	126	7	458	687	1410	1619	2e-24	108
GME1495_g	fgenesh3_pg.43__45	37.32	142	72	5	495	630	22	152	9e-17	80.9
GME1498_g	PTRG_10301	28.94	546	295	12	186	643	246	786	9e-54	204
GME1499_g	HCB00741.1	29.24	407	232	11	129	523	1097	1459	2e-39	154
GME149_g	Pa_7_5740	28.14	462	283	13	46	506	76	489	2e-40	152
GME1506_g	Lema_T013660.1	24.83	294	209	6	8	293	587	876	1e-21	95.9
GME1517_g	ATEG_04721.1	26.26	297	211	5	92	386	502	792	1e-17	85.1
GME1522_g	EfO2.075130.1	39.69	262	152	3	1039	1300	895	1150	1e-47	185
GME1526_g	ATEG_04721.1	24.18	397	277	7	108	502	503	877	1e-19	92
GME1541_g	EEA23526.1	32.93	246	154	5	410	651	387	625	7e-31	130
GME1547_g	ATEG_04721.1	23.66	186	138	2	71	256	468	649	4e-09	58.2
GME1556_g	gw1.16.64.1	34.67	473	284	14	20	485	1	455	1e-78	251
GME1565_g	EfO2.075130.1	26.85	216	142	9	889	1098	933	1138	4e-06	50.1
GME1568_g	ATEG_04721.1	23.61	233	171	3	14	242	427	656	1e-10	62
GME1575_g	ATEG_00556.1	26.79	265	146	8	40	299	39	260	5e-09	55.5
GME1586_g	HCB02684.1	33.46	260	154	8	19	262	274	530	3e-29	121
GME1605_g	e_gw1.20.1150.1	20.73	275	188	7	66	331	422	675	3e-07	50.4
GME1612_g	ATEG_04721.1	23.1	407	273	11	15	404	406	789	3e-10	61.6
GME1614_g	FGG00995.1	35.9	390	213	9	12	391	216	578	7e-70	228
GME1623_g	AFL2G_00556	30.89	395	262	5	130	519	447	835	2e-53	192
GME1627_g	ATEG_04721.1	29.05	241	154	7	107	342	502	730	1e-14	75.9
GME1633_g	SNOG_09451	46.67	45	21	1	42	86	445	486	2e-08	53.5
GME1645_g	AFL2G_01904	29.88	405	222	12	811	1208	4402	4751	9e-38	154
GME1647_g	estExt_fgenesh3_pg.C_900031	39.26	135	66	3	9	127	17	151	4e-25	98.6
GME1655_g	ATEG_09350.1	27.2	397	182	19	173	495	1208	1571	7e-17	84
GME1659_g	estExt_fgenesh3_pg.C_900031	25.83	120	70	4	81	186	44	158	2e-07	49.7
GME1666_g	MGYG_03812	25.78	384	255	9	43	416	19	382	2e-17	83.6
GME1684_g	SNOG_15414	37.06	143	60	4	16	136	168	302	9e-11	63.9
GME1693_g	CPSG_08542	52.61	422	165	11	1	404	1	405	5e-133	401
GME1702_g	Lema_T013660.1	27.14	339	224	8	5	324	583	917	1e-25	106
GME1703_g	HCB02684.1	27.31	271	171	9	142	403	278	531	7e-14	74.3
GME1737_g	Lema_T013660.1	29.66	236	140	13	46	267	616	839	1e-07	52.4
GME1738_g	fgenesh3_pg.43__45	35.62	146	79	4	399	535	2	141	8e-15	74.7
GME1749_g	AFL2G_03725	58.9	1124	435	8	180	1280	142	1261	0	1381
GME174_g	Lema_T013660.1	23.75	400	247	16	1	371	565	935	3e-19	88.6
GME1758_g	Pa_7_5740	27.66	488	302	8	23	501	43	488	4e-49	176
GME1761_g	PGUG_03908.1	33.33	237	129	7	21	255	2	211	6e-30	110
GME1763_g	CIMG_02482.2	26.99	163	101	6	201	347	724	884	3e-06	48.1
GME176_g	fgenesh1_pg.8_#_209	29.47	302	170	10	6	299	1370	1636	1e-27	113
GME1779_g	EEA28139.1	24.34	493	324	18	530	1000	921	1386	6e-28	122
GME184_g	EEA23526.1	29.14	827	489	25	299	1112	248	990	3e-87	309
GME1868_g	HCBG_09081	26.77	310	185	8	304	610	269	539	2e-19	91.3
GME1900_g	HCEG_09351	26.8	291	168	15	199	474	232	492	2e-12	69.7
GME1911_g	ATEG_04721.1	25.71	140	101	3	93	231	507	644	4e-06	48.1
GME1913_g	fgenesh3_pg.43__45	31.06	132	88	1	481	612	13	141	2e-13	70.9
GME1923_g	CLME209354.M	51.1	227	111	0	21	247	571	797	1e-76	245
GME1927_g	CHG01242.1	29.38	582	358	18	90	649	532	1082	3e-65	232
GME1941_g	SNOG_15808	40.82	343	187	6	1	332	41	378	1e-89	274
GME1942_g	AFL2G_00556	40	125	72	1	80	204	452	573	2e-21	95.5
GME1943_g	Lema_T013660.1	24.61	317	212	13	40	339	587	893	8e-12	65.5
GME1944_g	TSTA_032940	32.95	346	220	4	2	335	140	485	3e-66	215
GME1947_g	Pa_7_5740	30.51	508	311	7	11	515	24	492	1e-77	252
GME1953_g	EEA23526.1	28.88	734	415	24	411	1127	348	991	4e-64	237
GME1958_g	CLUG_01301.1	34.71	291	160	10	56	321	1	286	3e-45	164
GME195_g	MGYG_03812	25.15	338	228	8	15	341	11	334	7e-15	74.3
GME1961_g	CLME207463.M	27.93	111	73	4	108	212	466	575	1e-06	47.8
GME1985_g	Lema_T013660.1	19.53	256	196	3	26	273	590	843	1e-08	55.8
GME2025_g	estExt_fgenesh3_pg.C_900031	31.58	133	69	4	36	153	39	164	1e-18	80.5
GME2054_g	EfO2.075130.1	30.59	510	290	17	168	655	708	1175	1e-50	194
GME2088_g	AFL2G_01551	28.07	114	81	1	299	412	667	779	4e-10	61.6
GME2098_g	ATEG_04721.1	23.61	487	319	17	101	568	512	964	3e-12	68.2
GME2104_g	MGYG_03812	29.14	374	234	8	20	391	54	398	7e-32	125
GME2105_g	CHG05266.1	30.59	304	141	12	42	295	689	972	6e-21	97.4
GME2109_g	ATEG_07093.1	27.82	266	163	10	61	309	1105	1358	8e-14	70.9
GME2120_g	AFL2G_00556	27.87	445	292	10	39	471	408	835	3e-44	164
GME2121_g	Lema_T013660.1	24.42	344	225	15	32	359	596	920	5e-13	69.3
GME2124_g	SNOG_16440	59.22	488	195	2	27	514	26	509	0	634
GME2129_g	AFL2G_07229	38.36	477	256	4	72	544	197	639	3e-98	310
GME2130_g	Lema_T087620.1	44.25	513	275	3	44	545	65	577	4e-158	466
GME2131_g	Pa_2_7260	39.11	514	297	5	43	546	1	508	2e-126	379
GME2132_g	e_gw1.2.1390.1	45.83	552	287	5	3	542	9	560	0	535
GME2137_g	estExt_Genemark1.C_40179	23.26	172	117	3	83	239	24	195	2e-08	56.6
GME2167_g	BC1G_01900.1	26	200	140	3	7	203	40	234	2e-07	49.7
GME2171_g	AFL2G_00556	27.63	409	260	11	102	496	449	835	4e-36	141
GME2176_g	SNOG_15414	30.61	196	119	5	43	236	220	400	6e-07	51.2
GME2179_g	ATEG_04721.1	22.87	481	330	18	11	474	419	875	5e-15	77
GME2192_g	genemark.3511_g	43.32	464	230	9	9	456	74	520	3e-119	357
GME2205_g	FVEG_04314	38.46	65	36	2	27	90	728	789	2e-07	53.5
GME220_g	EEA28139.1	29.41	289	193	9	49	336	1682	1960	3e-13	71.6
GME2243_g	FVEG_04314	30.37	135	74	4	3	126	724	849	8e-06	47.4
GME2256_g	e_gwh2.7.20.1	28.06	620	368	18	61	674	489	1036	1e-59	215
GME2263_g	HCB02684.1	31.16	199	122	8	422	612	281	472	8e-19	90.1
GME2294_g	ATEG_04721.1	28.6	437	284	9	111	536	469	888	6e-39	151
GME2299_g	Lema_T013660.1	25.54	372	201	20	19	365	602	922	5e-07	50.4
GME22_g	AFL2G_00556	28.99	207	137	4	97	299	449	649	4e-16	79.7
GME231_g	estExt_fgenesh1_pm.C_50001	25.84	267	180	9	102	362	156	410	2e-13	73.9
GME2325_g	EEA19982.1	34.59	159	99	4	8	165	497	651	1e-19	87.8
GME2327_g	fgenesh1_pg.C_scaffold_1000303	25.74	272	177	12	33	285	414	679	4e-10	59.7
GME2336_g	CHG01242.1	27.26	587	372	15	88	645	528	1088	4e-48	181
GME2343_g	Lema_T013660.1	23.05	295	203	9	42	326	596	876	7e-14	72
GME2344_g	fgenesh3_pg.43__45	32.17	143	92	3	425	565	13	152	1e-12	68.2
GME2353_g	MGYG_03812	57.42	418	164	2	29	442	8	415	5e-157	453
GME2368_g	FOXG_09111	40.38	52	30	1	51	102	338	388	3e-07	47.4
GME23_g	AFL2G_07147	31.49	289	181	4	7	281	72	357	8e-42	155
GME2400_g	HCBG_09081	28.21	234	137	10	70	288	319	536	5e-07	53.1
GME2445_g	FVEG_04314	43.1	58	32	1	39	96	2	58	5e-08	55.1
GME2453_g	FVEG_04314	39.24	79	45	2	1	78	693	769	1e-07	53.9
GME2454_g	EEA23526.1	30.03	303	162	11	501	781	384	658	6e-21	98.6
GME2473_g	AFL2G_01551	35.38	65	42	0	235	299	701	765	6e-06	47.8
GME24_g	Lema_T049990.1	79.89	1069	213	2	1	1069	1	1067	0	1796
GME2508_g	Lema_T013660.1	25.27	376	245	11	9	365	587	945	3e-30	121
GME2511_g	BC1G_15490	29.52	166	104	5	786	946	496	653	2e-12	70.9
GME2534_g	AO090102000466	28.2	344	210	7	7	336	52	372	4e-32	128
GME2554_g	estExt_Genewise1Plus.C_150008	88.61	527	60	0	1	527	1	527	0	989
GME2562_g	AFL2G_07147	33.62	348	212	5	83	423	37	372	6e-55	197
GME2583_g	PTRG_10301	27.53	592	328	18	218	771	254	782	1e-44	175
GME2599_g	MGG_08385.6	31.25	464	286	12	158	607	373	817	4e-47	176
GME2607_g	CAP85923.1	38.4	500	292	7	6	499	29	518	5e-117	354
GME2612_g	ATEG_04721.1	22.58	496	318	12	117	596	519	964	8e-16	80.1
GME2615_g	AFL2G_00556	28.92	415	254	10	139	541	450	835	5e-39	150
GME2649_g	estExt_GeneWisePlus.C_50091	50.06	813	383	9	11	813	30	829	0	791
GME2658_g	Pa_7_5740	23.04	473	314	8	23	488	66	495	7e-32	127
GME2659_g	EEA27467.1	30	190	126	3	186	375	23	205	2e-16	81.3
GME2681_g	SNOG_12939	22.16	185	121	6	309	472	15	197	2e-07	52.8
GME2690_g	FVEG_04314	54.05	37	17	0	20	56	5	41	8e-07	50.4
GME2691_g	ATEG_07313.1	27.91	369	237	5	162	508	4	365	1e-32	131
GME2694_g	Pa_7_5740	29.36	470	288	9	162	627	66	495	2e-54	193
GME2698_g	ATEG_04721.1	28.11	185	119	5	75	251	461	639	9e-16	79
GME2712_g	EEA23218.1	70.43	876	246	6	13	882	599	1467	0	1241
GME2723_g	HCBG_09081	31.97	269	153	13	17	268	272	527	5e-23	103
GME2733_g	Lema_T013660.1	22.88	306	188	13	27	308	579	860	2e-07	51.6
GME2750_g	CIMG_02482.2	47.6	813	331	13	63	872	650	1370	0	729
GME2780_g	Pa_7_5740	29.75	363	237	8	62	422	142	488	1e-50	177
GME2796_g	ATEG_07313.1	22.91	323	220	5	134	455	1	295	4e-17	83.6
GME2826_g	FVEG_04314	54.84	31	14	0	26	56	10	40	2e-06	49.7
GME2828_g	Lema_T013660.1	26.26	278	174	12	24	294	590	843	3e-09	57.8
GME2866_g	FVEG_05671	36.88	160	90	5	2	158	266	417	8e-24	97.4
GME2887_g	ATEG_07093.1	44	275	150	3	61	331	1106	1380	7e-78	258
GME2888_g	AFL2G_00556	27.02	396	272	9	107	497	452	835	7e-37	143
GME2897_g	EfO2.075130.1	25.96	208	128	7	1312	1502	950	1148	7e-09	59.3
GME2927_g	gw1.9.669.1	30.93	97	53	2	104	186	169	265	5e-06	46.2
GME2944_g	ATEG_01078.1	24.25	268	176	7	57	319	1	246	6e-12	65.5
GME2947_g	AFL2G_01551	28.49	186	110	8	308	476	662	841	9e-06	47.8
GME2954_g	Lema_T073080.1	40	60	35	1	217	275	300	359	3e-06	47
GME2974_g	ATEG_04721.1	24.68	385	250	13	5	371	429	791	1e-11	66.2
GME2988_g	ATEG_04721.1	30.27	479	304	9	5	468	420	883	1e-58	209
GME29_g	EEA24033.1	41.46	123	65	3	35	157	10	125	3e-20	90.5
GME3000_g	ATEG_04721.1	31.4	172	113	4	46	216	471	638	1e-13	72
GME301_g	PTRG_10301	27.95	601	321	18	227	799	261	777	1e-50	192
GME3032_g	PTRG_03815	49.6	496	210	9	1	472	1	480	9e-159	463
GME3037_g	ATEG_04721.1	23.81	315	225	6	1	311	418	721	6e-11	63.9
GME3050_g	fgenesh1_pg.C_scaffold_1000303	30.52	154	90	9	155	303	538	679	3e-06	47.4
GME3051_g	Pa_7_5740	31.48	467	252	9	47	503	83	491	9e-60	204
GME3055_g	EfO2.075130.1	29.89	522	323	13	761	1267	666	1159	8e-52	198
GME3059_g	Pa_7_5740	31	371	235	7	115	474	133	493	4e-53	186
GME305_g	MGYG_03812	32.09	374	228	8	45	411	30	384	5e-39	146
GME3063_g	MGG_08956T0	31.72	290	160	6	368	626	163	445	9e-33	131
GME3065_g	ANID_08309	38.29	410	228	4	1	387	119	526	1e-101	310
GME3093_g	fgenesh1_pg.8_#_209	33.22	304	181	5	646	947	1353	1636	1e-42	168
GME3102_g	CHG06520.1	52.16	393	180	6	48	435	4	393	5e-127	387
GME3113_g	Pa_7_5740	27.85	492	301	8	13	491	66	516	2e-46	168
GME3115_g	CIHG_02009	29.55	88	59	2	323	409	299	384	3e-07	52.4
GME3132_g	CH063_01019T0	25.67	261	168	8	103	348	98	347	7e-14	72
GME313_g	Lema_T013660.1	19.57	327	236	8	125	444	610	916	3e-07	51.6
GME3142_g	ATEG_00556.1	47.17	53	28	0	215	267	87	139	2e-08	55.8
GME3149_g	Lema_T087610.1	27.59	203	106	6	41	217	522	709	6e-13	65.9
GME314_g	CHG01242.1	28.67	593	331	22	23	560	522	1077	1e-42	162
GME3160_g	SNOG_15239	39.28	443	253	7	1	437	57	489	4e-108	327
GME3167_g	estExt_Genemark1.C_40179	23.18	151	109	3	25	175	521	664	6e-06	46.6
GME3183_g	VDAG_03650	31.84	245	166	1	73	317	34	277	6e-41	152
GME3184_g	Lema_T073080.1	26.24	141	77	4	107	224	220	356	7e-06	45.1
GME3186_g	ATEG_04721.1	22.7	185	128	5	35	210	431	609	2e-06	49.3
GME3193_g	HCB02684.1	38.67	225	124	5	183	396	320	541	2e-39	158
GME3197_g	estExt_fgenesh1_pg.C_20021	78.39	1120	239	2	2	1119	5	1123	0	1890
GME3208_g	CLME201016.M	31.12	392	226	13	1	383	476	832	4e-46	167
GME321_g	HCB01166.1	39.78	455	230	8	12	429	563	1010	8e-113	353
GME3228_g	Lema_T039290.1	64.47	515	175	3	15	528	1	508	0	704
GME3259_g	fgenesh1_pg.8_#_209	27.01	311	185	8	7	310	1384	1659	2e-27	118
GME3281_g	gw1.9.669.1	29.93	137	67	6	64	194	156	269	8e-06	45.8
GME3284_g	e_gw1.20.1150.1	24.2	281	176	9	8	263	407	675	3e-08	52.8
GME3286_g	PTRG_05655	83.91	435	69	1	1	434	80	514	0	775
GME3288_g	CLME207875.M	50.67	150	57	2	1	150	1	133	2e-41	145
GME3306_g	fgenesh1_pg.8_#_209	27.05	244	128	4	257	498	1384	1579	5e-21	97.1
GME3312_g	estExt_fgenesh3_pg.C_530070	33.64	321	195	7	107	413	276	592	3e-53	189
GME3315_g	PTRG_01766	45	60	29	1	914	973	605	660	7e-08	55.1
GME3330_g	EfO2.075130.1	26.67	195	111	6	461	636	914	1095	6e-09	58.2
GME3345_g	AFL2G_01904	61.59	1130	354	17	2891	3983	3669	4755	0	1331
GME3349_g	estExt_fgenesh3_pg.C_900031	38.97	136	64	4	15	134	24	156	3e-22	90.5
GME3350_g	FVEG_04314	56.41	39	17	0	56	94	2	40	4e-09	58.5
GME3356_g	SNOG_07606	64.71	544	189	2	1	544	1	541	0	740
GME3361_g	Lema_T013660.1	25.49	255	176	8	22	266	593	843	2e-09	58.2
GME3394_g	CLME201208.M	26.29	194	122	7	14	200	499	678	8e-06	45.4
GME3406_g	EEA23526.1	25.74	272	165	10	74	312	1562	1829	2e-19	88.2
GME3418_g	ATEG_04721.1	26.79	168	122	1	77	244	472	638	2e-14	75.1
GME341_g	EfO2.075130.1	41.8	244	141	1	1077	1320	917	1159	5e-52	199
GME3432_g	EEA26647.1	30.14	355	215	10	19	354	37	377	7e-41	151
GME3441_g	CHG06520.1	29.2	137	81	7	115	238	74	207	4e-07	50.4
GME3468_g	EEA23526.1	25.16	159	119	0	949	1107	801	959	4e-12	69.7
GME3550_g	gw1.9.669.1	30.91	110	65	3	4	103	162	270	3e-06	45.8
GME3559_g	HCB02684.1	37.27	110	52	6	525	629	383	480	3e-09	58.9
GME3563_g	EEA28139.1	23	587	389	18	143	702	907	1457	5e-24	109
GME3576_g	fgenesh1_pg.8_#_209	27.08	288	161	14	88	359	1389	1643	2e-08	57
GME3580_g	CH063_01019T0	23.51	336	237	9	25	354	26	347	6e-18	85.1
GME3582_g	ANID_08437	35.66	488	273	11	24	475	36	518	7e-90	283
GME3583_g	fgenesh1_pg.C_scaffold_14000064	33.6	372	243	2	24	393	153	522	2e-81	258
GME3584_g	SS1G_09235.1	39.51	405	237	3	19	421	24	422	4e-94	290
GME3585_g	fgenesh2_pg.C_scaffold_1000336	42.11	285	165	0	1	285	121	405	7e-77	239
GME3586_g	ATEG_04721.1	27.59	551	372	8	23	554	420	962	2e-67	234
GME3587_g	SNOG_07153	69.79	470	141	1	50	519	2	470	0	711
GME3610_g	CLME201208.M	29.38	194	120	7	1	192	503	681	2e-14	71.6
GME3611_g	gw1.9.669.1	36.54	104	56	3	10	107	165	264	9e-10	57
GME3623_g	AFL2G_01551	30.38	418	258	12	194	602	583	976	4e-46	176
GME3630_g	estExt_Genewise1.C_140690	76.63	505	118	0	1	505	1	505	0	840
GME3631_g	Lema_T013660.1	21.83	284	204	8	10	285	589	862	2e-10	60.8
GME3639_g	MGYG_03812	27.06	388	265	6	54	437	31	404	3e-33	130
GME3651_g	EEA19982.1	24.75	202	131	9	82	270	536	729	1e-08	54.7
GME3652_g	EfO2.075130.1	36.98	576	355	4	319	886	582	1157	9e-122	397
GME3664_g	ATEG_07093.1	24.75	295	174	10	45	296	1086	1375	3e-13	68.9
GME3668_g	SNOG_00486	72.83	460	123	2	3	462	4	461	0	716
GME3669_g	PTRG_10301	75.16	1063	228	9	10	1050	10	1058	0	1590
GME3683_g	EEA28139.1	34.26	324	197	7	13	329	603	917	5e-46	177
GME3687_g	ATEG_00556.1	36.08	97	60	1	40	134	48	144	2e-12	66.2
GME3688_g	ATEG_04721.1	21.48	461	325	9	65	520	451	879	1e-15	79.7
GME3709_g	fgenesh3_pg.43__45	30.77	156	98	4	438	593	13	158	1e-12	68.2
GME3729_g	Lema_T013660.1	24.78	230	151	8	24	240	585	805	4e-06	46.2
GME3749_g	MGYG_03812	29.67	418	250	11	74	474	29	419	4e-37	141
GME3787_g	HCB02684.1	35.76	316	148	10	128	423	261	541	4e-52	192
GME3807_g	ATEG_04721.1	31.01	158	98	5	11	164	464	614	4e-11	65.1
GME3809_g	Lema_T073870.1	58.96	502	205	1	15	515	88	589	0	602
GME3818_g	FVEG_04314	61.11	36	14	0	20	55	2	37	7e-08	54.3
GME3825_g	AFL2G_01551	30.51	544	333	11	151	676	507	1023	6e-70	249
GME3826_g	AFL2G_06952	29.09	110	78	0	196	305	221	330	7e-09	54.7
GME3838_g	fgenesh1_pg.C_scaffold_1000882	37.23	591	270	19	87	596	115	685	2e-93	313
GME3841_g	ATEG_04721.1	26.09	276	184	7	58	325	465	728	2e-17	84.7
GME3846_g	TERG_08007T0	41.82	538	284	8	1	517	19	548	4e-135	401
GME385_g	EfO2.075130.1	25.56	270	151	9	30	267	894	1145	2e-14	75.5
GME3880_g	AMAG_10412T0	22.61	398	238	13	223	596	135	486	1e-14	76.6
GME3893_g	SS1G_01499.1	23.12	359	243	11	25	373	535	870	3e-17	84.3
GME3898_g	AFL2G_07147	22.31	484	304	15	230	706	402	820	2e-25	112
GME3941_g	AFL2G_01551	22.2	437	277	18	207	618	534	932	5e-11	65.5
GME3981_g	HCB02684.1	31.8	283	156	13	903	1163	275	542	6e-29	125
GME4009_g	fgenesh1_pg.8_#_209	26.43	280	149	15	58	322	1394	1631	1e-10	64.7
GME402_g	Pa_7_5740	28.04	403	260	14	145	538	145	526	2e-27	114
GME4042_g	Lema_T087620.1	34.85	505	306	5	1	498	84	572	4e-113	349
GME4043_g	Lema_T087620.1	43.71	453	239	4	84	526	122	568	8e-133	401
GME4045_g	EfO2.075130.1	23.71	329	210	11	38	350	872	1175	1e-10	64.7
GME4047_g	CLME201208.M	26.43	140	93	4	69	208	542	671	7e-07	48.9
GME404_g	CLME201208.M	26.67	180	115	5	15	184	499	671	1e-06	47.4
GME4051_g	MGYG_03812	32.74	391	236	8	7	394	15	381	1e-39	147
GME4056_g	CLME201208.M	25.51	243	136	10	29	259	482	691	1e-07	52
GME4067_g	AFL2G_01551	32.69	104	65	2	274	377	673	771	3e-08	56.2
GME4113_g	PTRG_00235	88.59	368	42	0	95	462	103	470	0	692
GME4114_g	EEA28139.1	32	100	66	2	309	408	1825	1922	1e-06	51.6
GME4127_g	PTRG_10301	27.94	562	348	13	1319	1844	253	793	3e-51	197
GME4128_g	CLME202122.M	22.96	514	320	17	12	477	767	1252	9e-15	76.3
GME4132_g	EEA28139.1	32.2	913	535	20	144	985	926	1825	3e-120	404
GME4139_g	fgenesh1_pg.8_#_209	28.67	279	177	8	183	459	1378	1636	4e-27	114
GME416_g	estExt_fgenesh3_pg.C_900031	52.68	112	50	2	30	139	41	151	2e-36	134
GME4182_g	AFL2G_07229	33.33	465	276	3	48	511	197	628	1e-73	244
GME4192_g	fgenesh1_pg.C_scaffold_1000303	24.09	303	187	12	42	320	398	681	1e-13	70.9
GME4204_g	ATEG_04721.1	23	213	151	4	5	217	415	614	5e-07	51.2
GME4205_g	EfO2.075130.1	28.39	539	357	12	111	639	650	1169	3e-48	186
GME4209_g	fgenesh3_pg.43__45	28.97	145	96	4	410	553	13	151	2e-11	63.9
GME4210_g	EEA28139.1	30.59	255	150	8	987	1239	1423	1652	2e-15	80.5
GME4213_g	ATEG_04721.1	27.38	515	344	8	12	526	428	912	9e-45	169
GME4220_g	EEA24596.1	69.54	545	157	3	7	551	11	546	0	792
GME4222_g	EEA27467.1	29.24	236	150	6	5	238	8	228	1e-19	90.5
GME4234_g	MGG_08385.6	30.42	480	299	12	101	567	345	802	1e-52	191
GME424_g	EEA28139.1	30.14	282	184	4	57	338	1568	1836	1e-21	100
GME4253_g	Lema_T013660.1	21.66	374	235	14	26	367	586	933	1e-08	55.5
GME4264_g	CLME201208.M	27.07	181	117	5	59	236	502	670	8e-07	48.9
GME4298_g	e_gw1.6.730.1	27.17	276	139	11	491	726	261	514	2e-13	72.8
GME4302_g	HCB02684.1	34.43	273	154	8	116	374	281	542	4e-41	162
GME4307_g	ATEG_07313.1	43.93	387	213	2	175	557	1	387	1e-106	337
GME4309_g	ATEG_09350.1	29.95	197	75	6	461	636	1366	1520	1e-15	79.7
GME4315_g	AFL2G_07229	39.33	478	253	4	120	594	197	640	1e-107	336
GME4320_g	FVEG_04314	45.24	42	23	0	169	210	3	44	3e-07	52
GME4322_g	EEA28139.1	32.75	284	178	8	346	625	1443	1717	3e-20	94.7
GME4323_g	PTRG_10136	32.21	565	326	8	20	574	19	536	3e-103	321
GME4325_g	MGYG_02467	40.21	485	284	3	23	505	19	499	5e-138	406
GME4326_g	e_gw1.3.723.1	57.62	538	214	4	14	547	3	530	0	627
GME4327_g	An18g02680	36.47	510	293	8	1	498	1	491	9e-116	348
GME4329_g	estExt_Genemark1.C_40179	24.35	115	87	0	129	243	81	195	3e-07	50.8
GME4330_g	e_gw1.3.687.1	31.87	615	375	13	3	586	11	612	9e-94	299
GME4337_g	EfO2.075130.1	26.94	219	140	9	841	1051	932	1138	1e-07	55.1
GME4349_g	fgenesh1_pg.8_#_209	28.73	268	164	5	858	1115	1387	1637	3e-27	119
GME4369_g	fgenesh1_pg.8_#_209	26.67	345	192	10	208	547	1349	1637	3e-22	100
GME4375_g	AFL2G_07147	51.01	347	156	3	48	388	35	373	9e-112	358
GME4384_g	CLME204033.M	49.59	244	91	12	2	230	3	229	1e-49	171
GME4391_g	CIMG_02482.2	24.7	247	145	9	133	377	683	890	1e-08	57.8
GME4397_g	Pa_7_5740	32.09	455	266	7	86	540	78	489	2e-73	242
GME4413_g	PTRG_10301	28.95	532	284	16	452	899	261	782	1e-51	198
GME4422_g	Lema_T054470.1	83.33	516	86	0	1	516	1	516	0	920
GME4424_g	EEA24033.1	61.59	138	48	1	1	138	1	133	9e-51	174
GME4425_g	Lema_T087610.1	29.41	204	110	5	8	177	510	713	2e-21	89
GME443_g	SNOG_09422	60.45	670	257	3	1	670	1	662	0	821
GME4446_g	Pa_7_5740	35.14	481	264	9	118	595	58	493	6e-84	271
GME4450_g	EEA23504.1	41.82	55	32	0	32	86	529	583	4e-10	60.8
GME4453_g	ATEG_04721.1	26.86	551	343	17	62	589	441	954	7e-39	152
GME4484_g	FVEG_04314	41.77	79	39	3	25	99	712	787	6e-09	58.5
GME44_g	EEA28139.1	33.85	195	125	3	22	216	1711	1901	2e-19	85.9
GME4500_g	fgenesh1_pg.8_#_209	27.19	342	162	15	20	356	1384	1643	2e-20	95.9
GME4522_g	CLME202818.M	47.37	247	113	6	41	275	683	924	4e-62	209
GME4530_g	Pa_7_5740	47.83	552	241	8	10	556	31	540	1e-174	506
GME4536_g	Pa_7_5740	33.19	479	270	8	99	571	61	495	2e-81	264
GME4537_g	fgenesh1_pg.8_#_209	33.08	266	159	5	1051	1316	1390	1636	2e-35	145
GME4571_g	gw1.9.669.1	28.23	124	81	2	13	132	150	269	4e-07	49.7
GME4595_g	fgenesh1_pg.C_scaffold_1000303	28.87	336	212	10	23	344	400	722	1e-37	142
GME4596_g	estExt_fgenesh3_pg.C_900031	31.01	129	69	5	1237	1349	37	161	3e-09	60.5
GME4603_g	EEA28139.1	29.27	246	143	7	335	580	1666	1880	9e-13	71.6
GME4606_g	ATEG_07313.1	35.42	367	229	4	161	521	1	365	8e-64	221
GME4616_g	MGYG_03812	28.45	341	219	11	52	386	11	332	3e-16	79.7
GME4624_g	HCB02684.1	27.71	249	137	7	255	494	264	478	2e-21	98.2
GME4644_g	AMAG_14056T0	40.35	57	34	0	137	193	25	81	1e-06	46.6
GME466_g	estExt_fgenesh3_pg.C_900031	38.05	113	54	3	31	128	40	151	6e-18	81.3
GME4682_g	EEA28139.1	37.01	127	75	2	339	462	1757	1881	7e-14	72.8
GME4685_g	AFL2G_07229	33.4	470	275	4	75	541	192	626	2e-78	258
GME4702_g	EfO2.075130.1	23.81	252	160	10	1256	1488	936	1174	1e-09	62
GME4705_g	CLME205216.M	44.32	88	48	1	5	92	572	658	2e-20	83.2
GME4730_g	Lema_T013660.1	25.54	184	127	5	191	365	667	849	3e-09	57.8
GME4754_g	HCB02684.1	28.52	256	126	6	30	279	274	478	2e-27	119
GME4755_g	ATEG_04721.1	25.22	115	84	2	132	246	524	636	1e-06	50.1
GME4773_g	fgenesh1_pm.4_#_61	37.19	242	148	3	9	249	14	252	1e-47	159
GME478_g	HCBG_09081	28.23	457	246	20	14	470	165	539	3e-37	149
GME480_g	ATEG_00556.1	37.5	64	40	0	100	163	88	151	4e-07	49.7
GME4826_g	FVEG_04314	54.29	35	16	0	19	53	3	37	1e-06	50.4
GME4838_g	EfO2.075130.1	33.2	247	146	6	1215	1453	918	1153	2e-33	139
GME4861_g	HCEG_09351	28.31	272	132	12	801	1061	276	495	2e-14	77
GME4869_g	SNOG_03498	67.2	503	162	2	37	538	6	506	0	740
GME4874_g	CLME201016.M	26.61	124	90	1	38	161	506	628	5e-09	57
GME4881_g	ATEG_04721.1	25.82	550	364	11	17	538	457	990	2e-43	164
GME4887_g	HCBG_09081	59.14	673	240	12	1	647	1	664	0	776
GME4888_g	PTRG_08691	84.7	523	78	1	1	521	1	523	0	945
GME4907_g	AFL2G_07229	48.22	477	213	2	95	570	197	640	4e-154	455
GME4910_g	Pa_7_5740	35.05	465	260	8	75	536	67	492	2e-82	265
GME4922_g	EEA28139.1	29.39	262	169	4	214	462	1699	1957	1e-17	87.4
GME4934_g	EEA23526.1	27.46	670	425	19	287	922	332	974	8e-62	228
GME493_g	PTRG_10301	44.52	146	79	1	1377	1520	643	788	3e-28	122
GME4987_g	EEA28139.1	24.41	426	289	14	496	894	1479	1898	2e-08	57
GME4989_g	EEA23526.1	28.42	278	154	10	351	612	405	653	8e-19	92
GME4992_g	estExt_fgenesh2_pg.C_10498	37.46	283	172	3	6	283	12	294	2e-56	193
GME4996_g	HCBG_09081	28.66	314	178	13	62	368	266	540	3e-19	89.4
GME4998_g	FGSG_08005.3	49.45	182	91	1	9	189	7	188	2e-52	183
GME5013_g	HCB02684.1	33.7	273	152	9	63	311	275	542	8e-33	135
GME5014_g	ATEG_07313.1	29.13	381	251	5	207	575	6	379	1e-37	147
GME5030_g	PTRG_03012	86.21	544	69	2	1	542	1	540	0	973
GME5031_g	estExt_fgenesh1_kg.C_140057	75.09	530	130	2	1	529	1	529	0	850
GME5032_g	estExt_Genemark1.C_40179	74.82	139	35	0	6	144	511	649	3e-66	212
GME5033_g	ATEG_04721.1	27.32	399	266	9	1	381	602	994	6e-34	132
GME5042_g	Lema_T077520.1	81.98	1099	189	3	1	1090	1	1099	0	1909
GME504_g	EfO2.075130.1	28.53	382	251	10	1155	1526	784	1153	3e-36	148
GME5087_g	fgenesh1_pg.8_#_209	41.2	267	152	4	12	275	1379	1643	6e-60	219
GME5089_g	ATEG_04721.1	35.85	357	221	3	155	506	621	974	3e-61	227
GME5094_g	ATEG_07313.1	30.1	289	186	5	188	464	2	286	1e-28	119
GME5124_g	GLRG_09074T0	43.75	464	254	3	42	503	41	499	1e-131	392
GME5125_g	e_gw1.4.275.1	53.79	515	230	5	4	515	14	523	0	561
GME5127_g	HCB01530.1	47.39	498	261	1	19	515	22	519	2e-172	495
GME5133_g	Lema_T073080.1	41.46	82	38	2	144	225	250	321	8e-08	53.1
GME5139_g	Pa_7_5740	36.5	526	277	13	175	685	58	541	4e-100	316
GME5144_g	CLME202216.M	49.43	528	201	3	191	718	1	462	2e-175	530
GME5147_g	ATEG_04721.1	37.38	527	319	6	29	548	445	967	8e-107	341
GME5154_g	Pa_7_5740	22	459	305	10	118	575	83	489	2e-22	100
GME5155_g	Pa_7_5740	29.73	518	263	17	16	478	23	494	2e-52	184
GME5158_g	gw1.9.669.1	32.24	152	90	4	16	159	165	311	9e-13	66.2
GME516_g	HCB02684.1	27.69	325	156	13	25	327	274	541	5e-19	90.1
GME5171_g	estExt_fgenesh3_pg.C_900031	30.39	102	56	4	818	912	47	140	5e-06	49.3
GME5191_g	estExt_fgenesh3_pg.C_530070	19.49	313	200	8	174	483	333	596	4e-09	57.4
GME5192_g	Lema_T013660.1	26.12	291	190	12	27	302	596	876	5e-11	62.8
GME5211_g	EfO2.075130.1	30.2	510	318	14	783	1273	669	1159	3e-54	206
GME5220_g	EfO2.110940.1	24.45	454	242	22	127	538	192	586	9e-14	73.6
GME5235_g	VDBG_05673	39.66	116	62	2	109	217	152	266	2e-20	90.1
GME5245_g	Pa_7_5740	30.31	551	304	15	81	608	25	518	1e-77	255
GME5248_g	ATEG_07093.1	26.65	334	173	15	27	339	524	806	4e-19	87.4
GME5264_g	fgenesh1_pg.8_#_209	29.17	264	170	6	67	327	1387	1636	1e-25	109
GME526_g	ATEG_00556.1	33.9	118	76	1	103	218	83	200	1e-11	63.9
GME5270_g	estExt_fgenesh2_pg.C_10473	31.34	922	531	26	318	1187	957	1828	5e-115	400
GME5276_g	HCB02684.1	28.74	167	92	8	271	429	351	498	3e-07	52
GME5288_g	EEA28139.1	27.21	283	178	8	841	1120	1628	1885	7e-10	62.4
GME5289_g	gw1.9.669.1	38	100	55	2	6	98	165	264	2e-14	70.5
GME5317_g	Lema_T013660.1	24.9	257	188	3	61	312	587	843	3e-18	86.7
GME531_g	EEA23526.1	28.48	755	451	20	212	913	251	969	2e-69	251
GME5327_g	HCBG_09081	31.58	304	163	12	21	314	271	539	5e-28	115
GME532_g	EEA28139.1	23.87	486	325	18	236	707	936	1390	5e-20	95.1
GME5338_g	ATEG_07313.1	27.54	374	243	9	156	502	2	374	3e-31	127
GME534_g	EEA28139.1	26.22	164	118	3	251	413	1432	1593	8e-08	53.5
GME5351_g	HCB02684.1	37.85	288	158	9	44	314	259	542	7e-47	180
GME5360_g	Lema_T073080.1	32.26	248	96	5	91	266	117	364	1e-37	137
GME5382_g	ATEG_04721.1	26.76	568	371	8	4	550	416	959	3e-55	199
GME5388_g	PTRG_10135	34.83	511	323	5	47	549	75	583	3e-111	342
GME5393_g	ACLA_093630	76.25	522	123	1	6	527	4	524	0	854
GME5394_g	ATEG_01078.1	33.9	236	150	5	29	263	3	233	2e-30	119
GME5395_g	ACLA_093640	71.27	529	152	0	1	529	13	541	0	801
GME5399_g	EfO2.075130.1	23.25	228	153	7	81	301	933	1145	7e-08	55.8
GME539_g	EfO2.075130.1	26.98	341	199	11	638	954	866	1180	4e-21	99.8
GME5402_g	CLME207486.M	51.61	1583	664	29	42	1579	190	1715	0	1532
GME5408_g	Pa_7_5740	32.19	466	271	11	16	475	63	489	2e-64	216
GME5412_g	fgenesh1_pg.8_#_209	30.43	299	168	7	253	545	1390	1654	3e-36	148
GME5419_g	Lema_T013660.1	24.48	286	195	8	159	434	643	917	8e-08	53.5
GME542_g	HCB07277.1	45.98	609	220	10	1	503	1	606	9e-166	496
GME5469_g	HCB02684.1	31.21	282	166	9	22	289	274	541	6e-30	126
GME5488_g	HCBG_09081	29.71	175	101	5	224	395	379	534	3e-10	60.8
GME5489_g	ATEG_07313.1	38.65	370	217	6	177	538	1	368	7e-66	228
GME54_g	gw1.9.669.1	30.2	149	89	6	11	151	164	305	4e-10	58.5
GME5505_g	Lema_T013660.1	23.14	242	173	6	37	270	588	824	8e-11	62.4
GME5507_g	HCB02684.1	34.04	285	163	7	15	281	267	544	1e-45	167
GME551_g	ATEG_09350.1	46.71	1400	655	31	3	1368	628	1970	0	1155
GME5533_g	estExt_fgenesh3_pg.C_900031	32.03	128	69	5	7	121	17	139	8e-14	66.2
GME5550_g	HCBG_09081	23.87	310	186	11	41	340	271	540	1e-19	89
GME5552_g	145901	57.62	479	197	3	29	504	29	504	0	596
GME5553_g	EEA23526.1	25.84	209	107	9	69	234	1595	1798	1e-08	54.3
GME5562_g	SNOG_04264	87.7	504	62	0	1	504	1	504	0	936
GME5579_g	HCB02684.1	29.61	233	133	8	253	480	273	479	2e-16	81.6
GME5583_g	estExt_fgenesh3_pg.C_130101	38.01	171	99	4	164	334	372	535	1e-25	107
GME5636_g	EEA23526.1	24.79	238	145	12	142	359	1635	1858	5e-07	50.4
GME5640_g	ATEG_04721.1	44.19	559	304	4	47	600	439	994	2e-160	484
GME5646_g	PTRG_10301	30.74	553	321	18	581	1098	261	786	1e-55	210
GME5672_g	EEA23526.1	58.28	453	142	10	1	410	1409	1857	8e-168	514
GME5689_g	estExt_fgenesh3_pg.C_130101	37.3	185	105	3	505	687	388	563	3e-35	141
GME568_g	HCBG_09081	27.99	293	166	9	64	343	279	539	1e-22	99.8
GME5690_g	SNOG_15414	40.32	124	51	4	365	469	178	297	4e-08	54.3
GME570_g	HCB02684.1	30.66	362	182	12	92	441	274	578	4e-40	158
GME5714_g	ATEG_04721.1	29.69	549	372	8	16	556	432	974	3e-73	250
GME5726_g	HCB04253.1	33.73	166	104	2	6	171	534	693	8e-17	82.4
GME575_g	HCB02684.1	33.81	210	117	7	213	415	273	467	9e-29	119
GME5769_g	estExt_fgenesh3_pg.C_900031	36.91	149	79	5	2	142	12	153	2e-15	77
GME5783_g	genemark.5598_g	24.64	422	226	15	538	934	697	1051	5e-18	89
GME5784_g	CLME202122.M	26.54	520	332	14	1	495	757	1251	2e-32	132
GME5824_g	estExt_GeneWisePlus.C_110630	36.04	788	416	20	223	944	298	1063	3e-124	416
GME5827_g	estExt_GeneWisePlus.C_110630	48.82	760	312	13	145	878	1151	1859	0	691
GME585_g	VDBG_05673	41.5	200	106	4	2	192	70	267	6e-43	151
GME5868_g	SNOG_04157	65.59	465	160	0	73	537	1	465	0	674
GME5877_g	EEA24033.1	37.6	125	68	3	32	155	10	125	2e-19	88.6
GME5882_g	PTRG_07687	77.04	540	124	0	1	540	1	540	0	890
GME5890_g	BC1G_01900.1	26.27	217	147	6	18	225	17	229	8e-09	56.2
GME5898_g	SNOG_04462	50.42	357	156	8	291	644	46	384	4e-114	351
GME5906_g	ATEG_07313.1	24.9	245	143	10	160	396	8	219	2e-08	56.6
GME5908_g	ATEG_04721.1	27.49	171	122	2	62	232	469	637	5e-12	67.4
GME5925_g	HCB02684.1	29.43	435	232	14	121	549	183	548	3e-45	176
GME5931_g	CHG06520.1	48.61	397	190	8	44	434	4	392	4e-115	356
GME5946_g	estExt_fgenesh3_pg.C_530070	27.43	113	78	2	232	341	384	495	3e-09	58.2
GME5950_g	HCB02684.1	34.01	197	121	6	722	912	263	456	2e-19	94.4
GME5972_g	EEA28139.1	24.09	440	278	21	224	634	935	1347	2e-08	57.8
GME5973_g	EEA19982.1	25.77	194	127	9	144	326	550	737	7e-08	52.8
GME5979_g	AFL2G_01551	24.62	130	97	1	346	475	674	802	1e-06	50.8
GME5982_g	Lema_T077840.1	67.73	440	142	0	10	449	70	509	0	644
GME5985_g	AFL2G_07229	33.13	486	280	7	49	530	196	640	2e-85	276
GME5986_g	estExt_Genewise1Plus.C_21653	44.36	514	274	5	2	508	44	552	2e-162	471
GME5987_g	EEA19982.1	31.65	139	88	4	34	169	514	648	1e-10	60.5
GME5989_g	AFL2G_01649	46.45	493	260	4	31	523	27	515	1e-157	458
GME5990_g	Lema_T013660.1	24.14	290	175	11	46	322	618	875	1e-07	52
GME5996_g	TSTA_099000	28.27	520	337	11	15	518	24	523	1e-69	231
GME5999_g	AFL2G_00556	31.41	191	123	4	110	297	449	634	2e-19	90.5
GME6003_g	ANID_10704	42.66	143	78	2	4	142	1	143	5e-31	114
GME6004_g	e_gw1.2.351.1	49.46	277	137	2	7	280	280	556	1e-89	275
GME6008_g	Lema_T073080.1	25	136	91	3	112	236	221	356	5e-08	51.6
GME6009_g	EEA28139.1	23.97	580	358	21	1094	1643	1388	1914	7e-13	73.2
GME6022_g	cn-wm276_110-g16.1	25.13	199	142	4	166	361	295	489	2e-13	70.5
GME6028_g	EfO2.075130.1	76.58	632	135	3	77	706	556	1176	0	970
GME6031_g	EEA26647.1	44.95	307	164	2	1	307	1	302	4e-83	265
GME6036_g	HCBG_09081	32.34	201	114	9	136	325	276	465	1e-12	70.5
GME604_g	SNOG_12749	78.67	483	103	0	1	483	1	483	0	793
GME6067_g	EEA28139.1	23.88	716	393	26	2	602	1000	1678	4e-21	97.1
GME6075_g	estExt_fgenesh1_pg.C_320015	51.82	494	229	6	30	516	14	505	0	548
GME6098_g	FVEG_04314	45.45	44	22	1	133	174	727	770	9e-07	50.8
GME6103_g	HCBG_09081	29.67	300	171	11	18	308	271	539	1e-28	115
GME6108_g	PTRG_10301	28.24	602	339	16	207	738	252	830	2e-60	221
GME6131_g	fgenesh3_pg.43__45	39.51	81	44	1	550	630	69	144	2e-09	58.2
GME6175_g	Lema_T006010.1	68.14	634	199	1	1	631	1	634	0	940
GME6177_g	EEA28139.1	26.62	154	107	3	97	248	1457	1606	1e-06	49.3
GME6201_g	CIMG_02482.2	25.19	135	92	2	113	238	718	852	2e-07	52.4
GME6209_g	ATEG_04721.1	24.67	377	259	11	22	387	422	784	9e-14	72.8
GME6220_g	CLME207001.M	36.4	500	238	14	2	492	105	533	7e-89	283
GME6231_g	estExt_fgenesh2_pg.C_10473	43.78	1743	882	29	1	1682	520	2225	0	1335
GME6233_g	Lema_T013660.1	78.9	507	107	0	17	523	2	508	0	852
GME6234_g	Lema_T013660.1	73.58	371	89	5	1	369	567	930	0	548
GME6243_g	Pa_7_5740	26.09	483	296	16	68	547	78	502	2e-33	133
GME6246_g	EfO2.075130.1	28.44	334	209	11	1137	1463	838	1148	1e-23	107
GME6257_g	Lema_T013660.1	25.3	332	225	9	20	336	587	910	6e-19	87.4
GME6258_g	fgenesh3_pg.43__45	40.46	131	76	2	463	592	12	141	1e-23	101
GME6271_g	estExt_Genewise1Plus.C_80644	31.25	224	136	7	2	214	556	772	1e-19	88.2
GME6287_g	estExt_Genewise1Plus.C_160083	70.46	501	148	0	1	501	1	501	0	777
GME6339_g	e_gw1.20.1150.1	23.53	272	153	9	27	262	423	675	5e-08	52
GME6347_g	EEA28139.1	30.93	194	117	5	73	259	1705	1888	3e-11	65.9
GME6367_g	Pa_7_5740	35.95	459	253	6	110	566	79	498	3e-88	282
GME6379_g	estExt_fgenesh3_pg.C_900031	34.88	129	68	3	6	118	17	145	3e-23	93.2
GME640_g	fgenesh1_pg.C_scaffold_1000303	25.83	271	169	9	49	300	417	674	2e-13	70.5
GME6414_g	CLME201208.M	25	188	133	5	18	202	499	681	1e-07	51.2
GME6431_g	HCDG_09186	25	256	151	9	146	394	276	497	1e-14	74.3
GME6435_g	EfO2.075130.1	28.18	220	145	7	97	311	933	1144	2e-15	80.5
GME6436_g	FVEG_04314	52.63	38	18	0	95	132	3	40	6e-08	54.3
GME6466_g	gw1.9.669.1	29.29	140	67	3	94	201	171	310	2e-08	53.5
GME6469_g	GLRG_11514T0	44.42	484	259	4	18	492	23	505	5e-154	447
GME6476_g	HCB04253.1	28	275	154	8	38	297	541	786	2e-21	94.4
GME6499_g	EfO2.075130.1	36.04	369	227	7	372	735	779	1143	4e-55	204
GME6501_g	An06g02530	25.7	498	273	20	141	617	644	1065	1e-17	85.9
GME6529_g	ATEG_07313.1	31.9	373	244	4	168	530	6	378	5e-50	183
GME6532_g	Lema_T013660.1	22.95	292	199	9	30	310	586	862	4e-08	53.5
GME6533_g	VDAG_07321	55.49	492	215	2	17	504	15	506	0	573
GME6539_g	fgenesh1_pg.C_scaffold_1000303	26.65	319	190	7	26	335	397	680	1e-21	95.9
GME6543_g	HCB02885.1	32.86	426	238	14	111	496	476	893	3e-43	162
GME6546_g	ATEG_01078.1	24.91	293	195	8	49	332	1	277	1e-16	79.3
GME6551_g	SNOG_14893	83.12	539	91	0	1	539	1	539	0	957
GME6556_g	CH063_04931T0	75.4	496	119	3	15	508	19	513	0	787
GME6560_g	AFL2G_07229	30.97	465	280	6	67	525	195	624	3e-69	233
GME6564_g	AFL2G_01551	25.77	454	307	10	137	584	512	941	8e-39	153
GME6593_g	CHG06520.1	42.93	396	209	7	62	452	9	392	2e-102	324
GME659_g	EEA27853.1	52.9	431	202	1	2	431	79	509	2e-169	483
GME6611_g	CH063_13136T0	48.88	534	257	7	1	530	8	529	0	543
GME6667_g	MCYG_02371	64.1	195	68	2	2	196	225	417	3e-85	258
GME666_g	MGYG_03812	24.34	415	240	16	49	438	33	398	9e-10	58.9
GME6681_g	fgenesh1_pg.C_scaffold_1000303	28.33	293	177	11	24	299	402	678	1e-21	94.4
GME6687_g	AFL2G_07229	36.95	479	264	4	101	576	197	640	2e-92	295
GME6696_g	EEA28139.1	36.84	133	80	2	172	303	1464	1593	3e-16	77.8
GME6702_g	Lema_T077840.1	62.82	511	187	2	1	510	1	509	0	684
GME6707_g	Lema_T013660.1	25.07	339	219	9	24	355	587	897	2e-16	79.7
GME6712_g	EEA27467.1	33.16	187	118	3	44	230	25	204	4e-21	94.7
GME6714_g	estExt_fgenesh3_pg.C_900031	29.38	160	95	5	3	146	10	167	4e-13	67.8
GME6728_g	ATEG_00556.1	38.27	81	50	0	78	158	85	165	2e-10	60.8
GME672_g	SS1G_06101.1	38.14	472	284	4	34	502	31	497	5e-116	350
GME6772_g	estExt_Genewise1Plus.C_50795	75.54	511	125	0	9	519	10	520	0	818
GME6793_g	HCEG_09351	29.59	196	108	9	178	366	250	422	8e-09	58.2
GME6796_g	estExt_fgenesh3_pg.C_900031	33.02	106	57	2	29	122	38	141	2e-16	73.9
GME67_g	AFL2G_00556	28.57	441	298	6	58	489	403	835	3e-51	185
GME6823_g	fgenesh1_pg.8_#_209	33.69	279	162	8	236	504	1372	1637	8e-32	130
GME6824_g	SNOG_15414	37.06	143	62	4	418	559	180	295	6e-09	57.4
GME682_g	Pa_7_5740	31.48	359	206	6	46	402	70	390	1e-46	166
GME6847_g	BC1G_07485	36.91	531	275	9	2	479	28	551	1e-117	355
GME6858_g	e_gw.2.1520.1	48.99	496	244	4	21	514	5	493	2e-171	491
GME6863_g	EfO2.075130.1	29.39	490	301	11	871	1348	703	1159	3e-49	190
GME6865_g	HCB02684.1	27.94	340	210	13	189	514	160	478	2e-17	86.3
GME6875_g	HCB02684.1	29.74	306	196	7	490	783	243	541	1e-32	135
GME6887_g	ATEG_04721.1	32.08	106	72	0	72	177	505	610	5e-09	57.8
GME6890_g	SNOG_12939	24.5	200	127	8	12	189	19	216	2e-06	47
GME6894_g	FVEG_04314	37.36	91	52	4	60	148	702	789	5e-09	58.5
GME6895_g	Lema_T013660.1	23.97	317	222	7	107	415	597	902	1e-08	55.5
GME6897_g	CLME201208.M	24.24	198	130	7	11	199	484	670	2e-08	53.5
GME68_g	AFL2G_00556	30.77	390	248	8	170	547	456	835	4e-47	174
GME6904_g	MGYG_03812	34.93	375	225	8	89	459	32	391	2e-54	189
GME690_g	SNOG_12709	81.87	535	97	0	1	535	1	535	0	951
GME6916_g	Lema_T073080.1	42	300	101	6	34	261	68	366	2e-66	213
GME6917_g	SNOG_02153	76.88	506	117	0	1	506	1	506	0	842
GME6920_g	EEA19609.1	23.33	270	156	7	73	295	2374	2639	9e-12	64.3
GME6929_g	HCB02684.1	27.97	143	94	4	118	260	274	407	9e-09	57.4
GME6950_g	Lema_T087610.1	32.99	197	94	5	17	177	519	713	2e-26	103
GME695_g	Lema_T013660.1	24.32	370	217	16	2	354	580	903	1e-16	80.9
GME6963_g	CLME202122.M	74.83	604	152	0	88	691	755	1358	0	974
GME696_g	MGG_08385.6	29.03	465	298	12	154	606	373	817	5e-44	167
GME6971_g	HCB02684.1	29.46	224	117	8	462	667	274	474	1e-12	70.5
GME6973_g	FVEG_04314	52.5	40	16	2	125	162	727	765	1e-06	50.1
GME7007_g	estExt_Genewise1Plus.C_80644	27.78	288	188	9	34	316	561	833	2e-14	72.8
GME7016_g	SNOG_08051	70.16	506	151	0	7	512	6	511	0	786
GME7053_g	fgenesh1_pg.8_#_209	28.81	295	169	11	88	379	1381	1637	5e-26	110
GME7070_g	SNOG_08385	87.33	150	19	0	27	176	1	150	7e-97	287
GME7106_g	Lema_T013660.1	24.5	302	199	8	9	308	588	862	3e-06	47.8
GME7111_g	PTRG_10301	30.2	351	191	8	406	735	253	570	4e-40	160
GME7125_g	FGG00995.1	30.19	361	221	8	28	370	227	574	5e-44	159
GME7140_g	CH063_03903T0	29.66	553	327	14	1	512	645	1176	6e-58	219
GME7171_g	fgenesh3_pg.43__45	29.53	149	101	2	390	538	12	156	2e-13	70.5
GME7177_g	HCBG_09081	34.85	264	153	10	35	286	279	535	1e-30	124
GME7199_g	PTRG_01766	60.47	468	181	4	4	468	1	467	0	573
GME7215_g	HCB02684.1	31.71	205	117	9	54	248	278	469	2e-13	72.8
GME7217_g	HCB02684.1	30.63	160	92	6	200	356	325	468	2e-09	60.1
GME7218_g	AFL2G_00556	29.37	395	269	8	77	467	447	835	3e-39	150
GME7226_g	MGYG_03812	29.21	404	252	11	76	471	9	386	2e-37	142
GME7237_g	CLME201016.M	37.76	339	191	5	895	1229	507	829	7e-62	226
GME7246_g	SNOG_14635	50.2	253	91	3	1	253	36	253	1e-74	233
GME7249_g	estExt_fgenesh3_pg.C_150043	28.21	273	191	3	60	331	11	279	4e-24	102
GME7260_g	fgenesh5_pg.C_scaffold_1000755	44.23	52	29	0	4	55	15	66	1e-07	52.4
GME7266_g	AFL2G_01551	30.3	132	88	3	206	336	654	782	5e-11	63.9
GME7275_g	Pa_7_5740	27.6	471	278	11	21	469	57	486	4e-44	161
GME7277_g	Lema_T073080.1	25.14	175	102	7	51	203	224	391	2e-06	46.6
GME7308_g	fgenesh1_pg.C_scaffold_1000882	27.39	314	178	14	211	496	205	496	1e-08	56.6
GME7333_g	estExt_Genewise1Plus.C_80567	51.82	413	197	2	12	424	11	421	1e-161	464
GME7340_g	HCB02885.1	23.89	360	214	9	355	684	563	892	1e-11	66.6
GME7353_g	HCBG_09081	28.63	241	140	10	11	236	272	495	4e-11	63.2
GME7362_g	ATEG_01078.1	31.35	252	143	7	88	330	1	231	3e-27	112
GME7370_g	Lema_T074100.1	83.19	470	79	0	30	499	58	527	0	842
GME738_g	Lema_T056790.1	71.29	512	125	3	8	501	57	564	0	759
GME7390_g	ATEG_09350.1	23.65	334	215	14	88	403	1631	1942	2e-12	68.6
GME7404_g	EEA19609.1	29.17	1385	847	31	122	1417	172	1511	9e-155	523
GME743_g	HCBG_09081	35.45	268	158	6	122	375	273	539	2e-44	163
GME7467_g	MGYG_03812	33.25	412	255	7	28	436	6	400	4e-60	203
GME7473_g	MGYG_03812	34.28	388	230	8	75	458	32	398	8e-50	176
GME7479_g	Lema_T115650.1	73.58	598	134	6	665	1242	744	1337	0	830
GME7485_g	estExt_Genewise1Plus.C_130335	53.82	511	216	7	5	498	15	522	0	537
GME74_g	PTRG_03888	30.91	563	350	11	19	558	60	606	9e-88	282
GME7502_g	ATEG_04721.1	30.08	123	85	1	124	245	517	639	1e-12	69.3
GME7511_g	HCB03452.1	61.32	1016	385	6	1	1010	1	1014	0	1230
GME7525_g	fgenesh3_pg.C_scaffold_98000002	26.97	356	200	18	191	515	91	417	3e-17	84
GME7528_g	MGYG_03812	26.01	419	276	11	9	420	14	405	2e-26	110
GME7539_g	fgenesh3_pg.43__45	41.01	139	73	2	470	608	12	141	4e-23	100
GME754_g	Lema_T013660.1	23.99	346	227	12	28	347	587	922	3e-09	57.8
GME7555_g	HCBG_09081	28.28	198	123	5	522	710	279	466	3e-15	79
GME7559_g	Lema_T013660.1	25	360	227	12	26	357	586	930	5e-12	66.6
GME7563_g	Pa_7_5740	31.58	494	257	12	107	590	76	498	7e-58	201
GME7573_g	HCBG_09081	26.07	303	184	11	99	389	265	539	2e-22	99
GME7585_g	AFL2G_00556	27.59	395	258	11	100	484	449	825	3e-29	120
GME7598_g	EfO2.075130.1	24.11	647	424	18	11	621	554	1169	3e-37	151
GME75_g	AFL2G_07219	40.04	537	300	4	5	541	6	520	3e-156	455
GME7619_g	CLME201208.M	27.27	187	130	3	13	199	499	679	7e-16	76.3
GME7648_g	Lema_T013660.1	25.32	312	219	7	10	311	587	894	1e-20	93.2
GME7659_g	EEA23526.1	29.33	300	158	14	106	360	1567	1857	3e-18	85.1
GME7662_g	estExt_fgenesh1_pg.C_210139	22.93	266	141	6	23	266	587	810	2e-15	74.7
GME7664_g	ATEG_04721.1	28.95	418	286	6	84	496	468	879	5e-48	177
GME7679_g	fgenesh2_pm.18_#_66	32.35	136	74	5	1306	1431	710	837	5e-09	60.1
GME7682_g	HCEG_09351	38.71	93	49	3	177	263	337	427	4e-09	57.4
GME7689_g	CLME201208.M	26.67	210	136	8	14	213	499	700	2e-06	46.6
GME769_g	EEA19982.1	26.77	269	153	14	37	282	520	767	6e-11	61.6
GME76_g	PTRG_03888	42.32	560	314	6	23	580	56	608	1e-167	488
GME7702_g	e_gw1.20.1150.1	32.33	133	65	5	90	217	408	520	5e-06	47.8
GME7706_g	SNOG_15414	29.2	226	119	9	33	258	214	398	2e-06	47.4
GME770_g	gw1.9.669.1	35.78	109	57	5	308	403	164	272	2e-07	52.4
GME7718_g	Pa_7_5740	24.18	521	325	13	3	501	47	519	5e-25	107
GME771_g	fgenesh2_pm.18_#_66	30.77	273	157	11	246	500	636	894	6e-19	90.1
GME7726_g	SS1G_06101.1	40.76	476	261	7	27	489	26	493	7e-118	354
GME7744_g	EEA19982.1	28.66	164	111	3	6	167	504	663	2e-13	68.9
GME7762_g	EfO2.075130.1	30.58	242	147	9	365	595	907	1138	2e-16	83.6
GME7769_g	SNOG_15414	36.96	138	52	8	80	191	109	237	2e-09	60.1
GME7774_g	SNOG_08051	51.87	509	233	8	4	508	12	512	0	541
GME7788_g	Lema_T115650.1	77.04	601	116	2	30	614	53	647	0	974
GME7814_g	SNOG_15414	35.07	211	76	8	26	198	109	296	4e-16	82.4
GME7842_g	MGYG_03812	30.54	370	231	7	23	387	30	378	3e-36	138
GME784_g	EfO2.075130.1	27.52	367	241	8	1146	1494	792	1151	5e-31	131
GME7851_g	SNOG_00663	62.66	865	225	6	162	970	1	823	0	1122
GME7859_g	CNAG_03466	29.16	878	513	30	462	1293	290	1104	3e-80	286
GME7891_g	EEA19982.1	29.28	181	115	8	143	314	549	725	2e-09	57.8
GME7900_g	PTRG_01766	53.62	69	28	1	884	952	598	662	3e-16	82
GME7904_g	MGG_08385.6	28.48	460	290	12	15	453	368	809	2e-45	168
GME7905_g	BC1G_01900.1	27.47	273	179	4	9	268	16	282	4e-23	100
GME7906_g	CHG01242.1	28.21	624	371	23	4	587	496	1082	3e-47	176
GME7907_g	Lema_T013660.1	23.24	185	124	4	59	235	697	871	1e-07	51.2
GME7908_g	estExt_Genemark1.C_660004	46.85	476	241	5	17	489	63	529	4e-153	445
GME7911_g	AFL2G_07229	29.9	485	297	8	68	548	195	640	8e-64	219
GME7915_g	EEA19609.1	52.05	536	230	5	4	513	1649	2183	0	593
GME7916_g	PTRG_01766	52.43	534	202	4	9	509	63	577	0	554
GME7917_g	FVEG_05671	42.91	254	141	4	6	256	8	260	8e-55	183
GME7918_g	FVEG_05671	42.03	69	40	0	12	80	282	350	6e-12	62.8
GME7933_g	ATEG_04721.1	21.61	472	316	14	48	507	464	893	3e-09	58.5
GME7936_g	FVEG_05671	39.47	114	65	2	6	119	5	114	4e-16	79.3
GME7939_g	NFIA_096060	24.69	239	157	4	14	251	13	229	7e-17	76.3
GME7942_g	AFL2G_00556	32.41	395	259	6	179	571	447	835	8e-59	209
GME7952_g	HCB02684.1	28.57	231	134	10	10	228	270	481	2e-17	83.6
GME7953_g	ATEG_04721.1	27.33	161	113	2	54	210	484	644	1e-07	52.8
GME7960_g	EEA27467.1	25.28	451	275	13	56	489	50	455	4e-25	107
GME797_g	EEA28139.1	31.96	363	221	9	546	902	1535	1877	2e-30	129
GME7980_g	ATEG_01078.1	31.05	248	152	7	148	391	1	233	2e-21	95.9
GME7988_g	estExt_fgenesh3_pg.C_900031	29.75	121	71	5	19	126	19	138	2e-12	65.9
GME79_g	EfO2.075130.1	25	216	146	10	791	1000	933	1138	1e-06	52
GME8001_g	ATEG_07313.1	34.05	373	237	4	180	546	1	370	2e-61	216
GME8029_g	e_gw1.6.730.1	23.25	542	290	26	81	538	3	502	4e-11	65.5
GME8043_g	fgenesh1_pg.8_#_209	23.83	298	169	12	1080	1370	1390	1636	6e-14	75.9
GME8078_g	Lema_T087610.1	32.04	206	107	6	8	180	510	715	1e-24	98.6
GME8086_g	PTRG_10043	42	531	303	4	26	553	13	541	4e-148	436
GME8128_g	estExt_fgenesh1_pg.C_210139	23.97	242	131	6	28	257	571	771	1e-13	69.7
GME8152_g	CHG06520.1	26.55	275	173	14	178	426	74	345	1e-08	55.8
GME8154_g	ATEG_04721.1	23.1	290	213	6	90	374	499	783	6e-13	70.1
GME8206_g	PTRG_10396	25.56	223	117	8	7	202	369	569	4e-07	50.8
GME8209_g	ATEG_04721.1	22.79	588	376	18	55	609	452	994	2e-19	91.3
GME8215_g	AFL2G_00556	28.14	398	267	11	105	493	449	836	8e-32	128
GME8220_g	Lema_T081000.1	86.1	561	78	0	1	561	1	561	0	1041
GME8242_g	Lema_T013660.1	26.02	269	186	6	42	302	597	860	1e-13	70.9
GME8245_g	e_gw1.1.596.1	51.43	490	235	3	8	495	3	491	0	540
GME8258_g	AFL2G_06952	33.54	164	95	7	267	426	177	330	5e-16	77.4
GME8266_g	HCB02684.1	34.23	149	83	5	231	374	330	468	6e-12	67
GME8271_g	ATEG_00556.1	30.57	157	95	6	12	162	17	165	8e-07	48.9
GME8274_g	ATEG_04721.1	26.79	489	328	11	5	478	417	890	2e-41	158
GME8287_g	MGYG_03812	31.97	147	85	3	29	171	22	157	3e-13	66.6
GME8288_g	Lema_T073080.1	30.19	106	61	4	160	253	259	363	7e-06	45.4
GME8289_g	Lema_T013660.1	25.56	270	171	9	16	275	593	842	7e-06	46.6
GME831_g	FVEG_04314	26.39	144	81	5	100	222	1	140	4e-06	48.5
GME8323_g	EEA28139.1	29.13	127	86	2	198	324	1546	1668	4e-07	50.4
GME8326_g	estExt_fgenesh3_pg.C_950043	31.39	395	226	17	24	411	269	625	2e-44	166
GME8327_g	estExt_fgenesh3_pg.C_950043	27.07	266	164	12	5	255	4	254	2e-10	60.1
GME8417_g	Lema_T013660.1	22.14	280	187	10	17	288	587	843	7e-09	58.2
GME8437_g	Lema_T013660.1	22.08	317	225	9	3	308	582	887	8e-09	55.5
GME8443_g	FVEG_03368	27.64	626	384	14	27	633	27	602	6e-57	209
GME8463_g	HCB02684.1	30.21	235	113	8	645	878	371	555	6e-19	92.4
GME8469_g	EEA28139.1	25.83	271	195	6	276	545	1648	1913	3e-13	72.8
GME8471_g	AFL2G_01904	47.9	357	181	3	463	814	4399	4755	2e-107	362
GME8479_g	HCBG_09081	30.31	287	164	8	81	362	331	586	1e-33	135
GME8481_g	HCB02684.1	37.33	217	127	6	105	318	268	478	5e-32	129
GME8524_g	fgenesh1_pg.8_#_209	24.06	212	140	6	15	221	1384	1579	1e-07	52.8
GME8531_g	CLME201208.M	29.37	303	171	7	9	285	476	761	1e-32	125
GME8544_g	estExt_fgenesh3_pg.C_900031	38.97	136	62	6	26	144	27	158	1e-23	94.7
GME8547_g	Lema_T013660.1	22.61	376	253	14	17	379	572	922	1e-09	58.5
GME8569_g	Lema_T013660.1	23.46	358	224	15	13	351	590	916	2e-10	60.8
GME8570_g	AFL2G_00556	36.22	127	75	2	101	223	449	573	1e-15	77.8
GME859_g	HCB02684.1	35.23	264	157	6	281	531	275	537	3e-36	144
GME8606_g	SNOG_04890	89.53	535	55	1	1	535	1	534	0	1015
GME8613_g	gw1.9.669.1	29.75	158	93	6	6	150	159	311	2e-11	62.4
GME8614_g	fgenesh1_pg.8_#_209	35.76	288	171	5	45	321	1352	1636	1e-42	170
GME8620_g	ATEG_04721.1	22.08	385	270	7	140	519	523	882	2e-13	72
GME8629_g	FVEG_04314	61.11	36	14	0	201	236	5	40	1e-08	57
GME8639_g	AFL2G_01551	22.96	331	232	10	27	349	500	815	3e-11	65.1
GME8656_g	gw1.9.669.1	27.59	145	80	5	53	174	168	310	4e-07	49.3
GME8667_g	EEA27467.1	22.71	480	307	16	277	737	17	451	2e-15	79
GME8668_g	BC1G_01900.1	22.87	293	199	7	1	284	7	281	5e-11	61.6
GME866_g	EEA28139.1	32	175	118	1	58	232	1691	1864	4e-14	75.1
GME8670_g	AFL2G_00556	26.94	412	269	10	135	537	447	835	4e-30	124
GME8672_g	EEA23504.1	24.92	317	190	11	24	323	526	811	9e-10	59.7
GME8674_g	AFL2G_07229	47.19	481	213	5	43	520	197	639	9e-145	429
GME867_g	fgenesh3_pg.43__45	35.94	128	82	0	486	613	14	141	8e-20	90.1
GME868_g	ATEG_04721.1	27.82	496	346	5	103	588	466	959	4e-61	217
GME8701_g	AFL2G_07229	44.58	480	227	5	198	674	197	640	7e-133	406
GME8707_g	estExt_Genewise1Plus.C_80644	45.82	550	272	9	8	545	551	1086	3e-145	446
GME8709_g	SNOG_16507	82.52	572	100	0	1	572	1	572	0	1006
GME870_g	ATEG_04721.1	26.09	230	152	7	32	251	744	965	2e-11	62
GME8713_g	AFL2G_00556	25.38	398	286	7	80	474	446	835	3e-27	117
GME8714_g	estExt_Genemark1.C_40179	28.81	118	70	4	126	236	83	193	1e-07	52
GME8715_g	BC1G_01900.1	31.94	310	179	10	1	297	14	304	9e-28	109
GME871_g	ATEG_04721.1	30.16	126	82	1	1146	1271	524	643	4e-15	79.7
GME8722_g	TSTA_106510	25.42	240	161	9	74	301	510	743	6e-09	56.6
GME8730_g	Lema_T068600.1	43.16	512	275	8	18	525	67	566	5e-155	454
GME8731_g	ATEG_04721.1	27.25	466	288	10	42	488	456	889	6e-34	135
GME8736_g	AFL2G_07229	34.86	479	275	4	72	548	196	639	6e-84	273
GME8738_g	CHG09397.1	47.27	531	267	6	3	528	7	529	8e-171	492
GME8740_g	SNOG_10875	56.57	495	187	3	47	540	36	503	0	566
GME8742_g	CH063_10419T0	52.91	172	81	0	7	178	354	525	1e-56	184
GME8745_g	EEA19982.1	23.66	262	165	6	30	257	520	780	4e-12	64.7
GME8748_g	ATEG_00556.1	32.99	97	62	1	59	152	69	165	7e-08	52
GME8749_g	CLME203134.M	44.7	443	236	3	1	437	124	563	7e-143	419
GME8750_g	ANID_05478	27.2	239	142	8	64	283	144	369	2e-12	65.1
GME8751_g	e_gw1.8.598.1	34.81	158	101	1	9	166	105	260	2e-31	116
GME8752_g	e_gw1.8.598.1	46.84	158	80	1	1	158	316	469	4e-49	162
GME8755_g	AO090701000601	48.18	633	297	14	59	676	96	712	0	539
GME8759_g	Lema_T073080.1	30.63	111	65	3	123	221	249	359	9e-10	56.6
GME875_g	CLME202122.M	25.48	526	330	14	16	503	764	1265	5e-30	125
GME8761_g	SNOG_16355	76.44	399	89	2	1	394	106	504	0	637
GME8762_g	EEA19982.1	29.26	188	104	10	5	178	504	676	5e-08	52.4
GME8764_g	fgenesh3_pg.43__45	41.89	74	42	1	489	561	68	141	3e-12	67
GME8766_g	fgenesh3_pg.43__45	30.66	137	94	1	474	610	13	148	1e-13	71.6
GME8771_g	EEA27467.1	25	188	132	3	54	241	44	222	2e-13	70.9
GME8772_g	EEA27467.1	33.52	182	110	3	41	221	41	212	2e-19	89.4
GME8777_g	EEA28139.1	23.91	732	461	22	616	1321	1253	1914	4e-28	122
GME8780_g	ATEG_04721.1	27.52	258	160	8	51	298	519	759	2e-14	74.3
GME8783_g	ANID_08358	36.36	462	280	7	1	457	25	477	7e-106	322
GME8797_g	HCB02684.1	30.53	321	178	11	62	364	248	541	1e-33	132
GME8806_g	ATEG_07313.1	34.11	387	244	6	177	558	1	381	1e-55	200
GME8807_g	fgenesh1_pg.C_scaffold_1000303	29.02	286	176	8	25	300	413	681	6e-22	95.9
GME8812_g	ATEG_04721.1	29.6	500	331	6	66	547	468	964	2e-64	226
GME8814_g	SNOG_00306	70.37	324	67	4	1	324	304	598	2e-167	478
GME8815_g	SNOG_00306	84.09	88	14	0	1	88	162	249	2e-49	162
GME8820_g	ATEG_04721.1	30.72	573	375	10	10	567	428	993	2e-83	279
GME8821_g	SS1G_06101.1	38.31	462	268	7	2	452	4	459	2e-102	313
GME8829_g	EEA28139.1	24.37	439	287	17	275	685	909	1330	2e-13	74.3
GME8832_g	e_gw1.20.1150.1	28.97	107	67	4	48	153	422	520	1e-06	49.3
GME8838_g	Lema_T013660.1	23.85	260	187	8	72	324	588	843	9e-08	53.1
GME8842_g	SS1G_14163.1	43.55	574	289	11	4	548	5	572	5e-167	484
GME8863_g	TSTA_106510	23.14	242	165	8	148	376	510	743	5e-09	57
GME8864_g	Lema_T031090.1	80.16	489	97	0	11	499	13	501	0	838
GME886_g	Pa_7_5740	34.55	495	259	9	61	552	61	493	4e-81	263
GME8876_g	ATEG_04721.1	26.03	388	259	9	24	404	431	797	2e-18	87.4
GME8891_g	SNOG_12939	25	216	122	9	8	197	20	221	2e-06	45.8
GME8893_g	EEA28139.1	31.97	441	255	17	32	442	1505	1930	8e-29	124
GME8895_g	ATEG_04721.1	29.03	279	161	11	2	266	593	848	9e-19	86.7
GME8896_g	SNOG_01251	40.52	501	229	6	3	486	4	452	2e-135	397
GME88_g	Lema_T073080.1	28.44	109	67	4	153	250	255	363	2e-06	47.4
GME8909_g	FGSG_00127.3	34.78	92	52	3	74	163	474	559	6e-07	48.9
GME8922_g	estExt_fgenesh3_pg.C_530070	31.76	381	219	8	71	413	213	590	9e-55	194
GME8924_g	estExt_Genewise1.C_21098	83.2	518	87	0	1	518	1	518	0	925
GME8925_g	Lema_T013660.1	25.76	295	188	11	18	297	588	866	2e-14	73.2
GME8932_g	HCB02684.1	29.64	307	157	13	362	660	281	536	9e-19	90.1
GME8936_g	ATEG_07313.1	32.6	365	239	4	185	545	7	368	1e-50	186
GME8956_g	Lema_T030820.1	72.17	503	130	3	10	502	10	512	0	762
GME8987_g	gw1.9.669.1	26.47	102	71	1	23	120	168	269	1e-05	45.1
GME898_g	Pa_7_5740	24.58	537	296	15	30	526	63	530	3e-33	131
GME8994_g	ATEG_09350.1	35.77	137	67	5	796	915	1371	1503	8e-15	78.2
GME89_g	Pa_7_5740	30.85	295	177	8	158	431	220	508	7e-36	137
GME9005_g	HCB04253.1	37.36	827	456	18	136	930	103	899	3e-141	442
GME9026_g	CHG06520.1	34.48	406	238	11	55	444	11	404	1e-63	219
GME9036_g	AFL2G_00556	30.92	498	298	13	42	523	368	835	3e-59	209
GME9054_g	MGG_08385.6	31.68	161	97	6	51	200	389	547	7e-13	69.7
GME9056_g	CLME201208.M	28.57	189	114	7	16	195	494	670	6e-08	52
GME9063_g	e_gw1.1.1192.1	54.63	335	151	1	3	337	85	418	2e-142	409
GME9075_g	AO090701000601	39.46	664	346	15	54	689	89	724	4e-137	420
GME9077_g	AFL2G_07229	32.43	441	263	5	2	441	234	640	3e-74	243
GME9082_g	Pa_7_5740	34.78	391	197	12	112	458	140	516	6e-54	187
GME9083_g	BC1G_06176	55.15	515	168	7	10	507	3	471	0	570
GME9084_g	SNOG_15414	34.01	147	72	5	20	143	26	170	2e-17	79.7
GME9093_g	ATEG_04721.1	26.03	292	186	7	2	278	512	788	7e-21	94.7
GME9095_g	HCB02684.1	28.31	166	96	8	107	261	377	530	3e-07	50.8
GME9123_g	e_gw1.4.2632.1	29.55	132	85	3	67	194	660	787	2e-10	62
GME9124_g	CPSG_01723	50.91	495	233	4	4	496	13	499	0	517
GME9125_g	CHG05266.1	31.51	530	309	8	2	524	550	1032	4e-78	266
GME9126_g	Pa_7_5740	27.45	368	251	8	123	487	135	489	1e-20	93.6
GME9131_g	fgenesh1_pg.C_scaffold_17000216	25.86	263	149	9	79	315	257	499	5e-11	64.3
GME9134_g	EEA23504.1	28.65	349	193	13	32	365	522	829	2e-23	103
GME9135_g	EfO2.075130.1	26.05	215	121	9	513	704	893	1092	9e-08	54.7
GME9143_g	estExt_Genemark1.C_660004	48.24	398	195	4	1	395	139	528	3e-128	378
GME9157_g	EEA28139.1	26.24	484	312	12	53	521	1460	1913	2e-22	103
GME9158_g	MGYG_03812	32.45	416	246	8	70	481	19	403	1e-47	171
GME9167_g	EEA23526.1	28.62	283	155	5	397	665	405	654	3e-27	119
GME9193_g	estExt_fgenesh1_pm.C_50001	61.5	548	203	5	1	547	1	541	0	650
GME9194_g	HCB02684.1	32	300	164	6	248	540	275	541	4e-36	147
GME9203_g	fgenesh1_pg.C_scaffold_17000216	68.09	329	100	3	68	393	243	569	3e-158	456
GME9230_g	HCBG_09081	30.77	208	120	8	649	844	271	466	9e-14	75.1
GME9243_g	CLME201208.M	28.19	188	119	5	33	219	499	671	3e-12	65.9
GME9244_g	AFL2G_00556	25.06	399	272	14	115	506	456	834	2e-22	100
GME9268_g	gw1.9.669.1	26.97	152	72	7	11	134	168	308	3e-09	55.8
GME927_g	Pa_7_5740	31.53	463	276	7	8	468	66	489	1e-70	232
GME928_g	AFL2G_01551	30.97	113	77	1	240	352	671	782	2e-11	65.9
GME931_g	gw1.9.669.1	28.33	120	78	3	13	128	155	270	5e-06	46.2
GME933_g	ANID_10887	59.72	494	193	1	31	524	27	514	0	622
GME9340_g	PTRG_10301	25.64	433	238	13	691	1076	203	598	1e-31	134
GME9358_g	TESG_05022T0	52.49	482	214	6	175	650	31	503	6e-175	506
GME935_g	Lema_T013660.1	23.06	373	255	13	30	383	578	937	2e-07	51.6
GME9361_g	EfO2.075130.1	32.63	616	395	6	200	802	559	1167	6e-108	356
GME9367_g	AFL2G_07281	34.88	324	203	3	91	409	11	331	8e-56	194
GME9368_g	TSTA_106510	30.25	281	169	12	7	271	511	780	1e-26	107
GME9370_g	EEA28684.1	40.16	498	285	5	7	496	14	506	2e-136	402
GME9371_g	TSTA_106510	34.42	276	147	11	17	273	520	780	6e-33	125
GME9373_g	ACLA_066790	36.3	427	251	10	48	468	62	473	4e-82	262
GME9374_g	AFL2G_07281	35.25	278	165	7	10	280	58	327	2e-42	152
GME9375_g	ATEG_04721.1	28.85	572	372	10	7	555	415	974	4e-61	216
GME9377_g	ACLA_066790	38.9	455	262	8	62	513	62	503	3e-104	320
GME9379_g	AFL2G_07281	40.89	313	178	3	6	313	11	321	2e-79	253
GME937_g	MGG_08385.6	30.17	464	298	11	122	574	370	818	5e-50	184
GME9391_g	e_gw1.4.2632.1	28.68	258	154	9	15	245	662	916	6e-19	85.9
GME939_g	BC1G_04582	41.98	131	69	1	1	124	367	497	6e-34	121
GME9402_g	AFL2G_08515	51.06	47	21	1	5	51	9	53	2e-06	48.9
GME940_g	SNOG_12939	51.69	354	158	4	14	361	454	800	2e-118	363
GME9412_g	fgenesh2_pm.18_#_66	32.43	185	85	8	30	201	1412	1569	2e-12	69.3
GME941_g	estExt_fgenesh2_pm.C_120029	25.96	366	244	7	5	359	135	484	3e-37	138
GME9431_g	estExt_fgenesh2_pg.C_10473	33.51	758	399	22	234	904	885	1624	1e-100	359
GME9432_g	CIMG_02482.2	27.74	137	73	3	48	159	797	932	7e-06	47.4
GME944_g	CLME207463.M	26.99	226	117	10	29	228	370	573	2e-08	53.1
GME9465_g	estExt_fgenesh3_pg.C_900031	33.82	136	74	3	19	138	17	152	2e-18	79.7
GME9476_g	fgenesh1_pg.C_scaffold_14000064	35.49	448	278	4	4	441	62	508	2e-97	301
GME9477_g	TEQG_03062	27.7	491	312	10	10	468	31	510	7e-50	176
GME9478_g	MCYG_08186	28.19	447	276	11	32	467	53	465	7e-45	161
GME9479_g	PTRG_10135	43.7	119	41	4	1	106	111	216	2e-20	82.8
GME9483_g	AFL2G_07229	32.38	488	282	9	72	555	197	640	4e-75	249
GME9493_g	estExt_Genewise1.C_140612	38.75	480	264	10	43	501	41	511	7e-103	317
GME9495_g	e_gw1.20.1150.1	33.33	105	68	2	27	130	419	522	8e-08	52.4
GME9497_g	AFL2G_00556	27.93	426	290	7	56	476	422	835	6e-42	157
GME9505_g	SNOG_12939	82.81	221	38	0	1	221	234	454	5e-128	382
GME9506_g	SNOG_12939	32.19	233	138	5	6	237	20	233	1e-32	124
GME9529_g	Lema_T013660.1	25.87	344	212	12	16	340	586	905	6e-13	68.6
GME9535_g	HCB02684.1	33.46	272	160	8	160	415	275	541	5e-40	152
GME9542_g	CLME201208.M	33.33	192	107	6	46	236	499	670	8e-13	68.2
GME9565_g	Pa_7_5740	33.06	484	274	10	94	570	54	494	1e-75	248
GME9571_g	Lema_T013660.1	21.71	350	237	11	40	363	605	943	3e-09	57.8
GME9592_g	Lema_T013660.1	24.06	320	192	14	19	309	582	879	3e-08	54.3
GME95_g	EEA27467.1	22.53	435	285	15	111	519	47	455	3e-21	95.5
GME9603_g	FVEG_04314	56.76	37	15	1	3	38	4	40	2e-06	49.3
GME9624_g	Lema_T103900.1	67.12	438	143	1	1	438	51	487	0	629
GME9644_g	CLME201208.M	29.95	197	112	5	12	207	499	670	1e-15	75.5
GME9647_g	fgenesh1_pg.C_scaffold_17000216	28.35	254	146	11	63	301	283	515	4e-08	53.1
GME9657_g	CE149827_15745	24.84	632	391	23	12	630	494	1054	5e-35	140
GME9659_g	HCB02684.1	32.58	267	135	11	319	576	248	478	7e-27	115
GME965_g	An12g05360	52.51	299	120	7	1	282	163	456	1e-95	291
GME9682_g	CH063_01019T0	27.93	222	157	2	127	348	125	343	4e-25	106
GME968_g	fgenesh1_pg.8_#_209	42.46	464	202	11	400	838	1226	1649	2e-102	347
GME96_g	Lema_T013660.1	20.64	281	194	10	8	275	579	843	6e-06	46.6
GME9714_g	fgenesh3_pg.43__45	39.53	86	52	0	519	604	67	152	2e-14	73.9
GME9716_g	SNOG_11884	63.38	527	187	4	3	526	2	525	0	679
GME9751_g	AFL2G_00556	30.8	435	284	9	100	524	408	835	2e-46	172
GME9765_g	SNOG_16391	76.22	513	122	0	1	513	1	513	0	856
GME9766_g	Lema_T013660.1	21.79	280	193	9	13	277	587	855	2e-06	48.5
GME9787_g	CLME204824.M	49.01	253	124	3	82	332	383	632	1e-72	235
GME9805_g	gw1.9.669.1	23.68	152	93	3	10	138	160	311	6e-07	48.5
GME9811_g	estExt_fgenesh3_pg.C_530070	32.46	342	190	7	196	523	280	594	2e-52	191
GME9836_g	gw.11.451.1	74.25	1002	245	4	61	1059	3	994	0	1519
GME9845_g	estExt_Genemark1.C_40179	25.11	231	122	8	17	240	7	193	6e-07	50.4
GME9851_g	EEA19982.1	25.12	207	138	9	95	289	536	737	1e-07	51.6
GME9854_g	AFL2G_01904	28.38	303	180	5	1541	1839	4486	4755	6e-30	129
GME9864_g	CIHG_02009	25.78	415	251	13	12	412	6	377	3e-18	87.4
GME98_g	Lema_T073080.1	33.06	124	65	4	115	226	246	363	8e-11	59.7
GME9918_g	BC1G_11178.1	29.63	81	55	1	2	80	138	218	7e-07	45.4
GME9921_g	fgenesh1_pg.8_#_209	70.78	308	86	2	558	861	1347	1654	9e-145	466
GME9950_g	CHG08027.1	48.18	604	261	10	18	610	502	1064	0	559
GME9973_g	CLME201208.M	28.02	182	108	7	65	236	502	670	5e-08	55.5
GME9980_g	Pa_7_5740	41.57	356	194	5	1	355	151	493	5e-81	255
GME9984_g	EEA28139.1	25.23	432	294	14	241	664	950	1360	6e-21	98.2
GME9990_g	EfO2.075130.1	35.33	501	310	6	328	820	663	1157	1e-94	321
GME9991_g	SNOG_12393	72.93	543	137	2	1	543	1	533	0	819
GME9996_g	fgenesh1_pg.C_scaffold_1000882	33.83	535	262	14	31	481	119	645	7e-78	264

## Sheet: Table S10
Table S10 The putative Major Facilitator Superfamily transporter in Shiraia bambusicola S4201
Gene_id	{NR}	{KEGG}	{COG}	{CAZy}	{SwissProt}	{PHI}	{IPR}	{GO}	{P450}
GME1547_g	{similar to MFS transporter [Leptosphaeria maculans JN3]}	{NA}	{NA}	{NA}	{NA}	{NA}	{IPR011701; Major facilitator superfamily IPR020846; Major facilitator superfamily domain}	{GO:0016021; integral component of membrane; cellular_component GO:0055085; transmembrane transport; biological_process}	{Aspergillus terreus}
GME23_g	{similar to MFS transporter [Leptosphaeria maculans JN3]}	{NA}	{NA}	{NA}	{NA}	{NA}	{IPR011701; Major facilitator superfamily IPR020846; Major facilitator superfamily domain}	{GO:0016021; integral component of membrane; cellular_component GO:0055085; transmembrane transport; biological_process}	{Aspergillus flavus}
GME3186_g	{similar to MFS transporter [Leptosphaeria maculans JN3]}	{NA}	{NA}	{NA}	{NA}	{NA}	{IPR001958; Tetracycline resistance protein TetA/multidrug resistance protein MdtG IPR011701; Major facilitator superfamily IPR020846; Major facilitator superfamily domain}	{GO:0005215; transporter activity; molecular_function GO:0016021; integral component of membrane; cellular_component GO:0055085; transmembrane transport; biological_process}	{Aspergillus terreus}
GME4051_g	{MFS transporter, putative [Talaromyces stipitatus ATCC 10500]}	{NA}	{NA}	{NA}	{NA}	{NA}	{IPR011701; Major facilitator superfamily IPR020846; Major facilitator superfamily domain}	{GO:0016021; integral component of membrane; cellular_component GO:0055085; transmembrane transport; biological_process}	{Microsporum gypseum}
GME4136_g	{similar to MFS transporter [Leptosphaeria maculans JN3]}	{NA}	{NA}	{NA}	{NA}	{NA}	{IPR011701; Major facilitator superfamily IPR020846; Major facilitator superfamily domain}	{GO:0016021; integral component of membrane; cellular_component GO:0055085; transmembrane transport; biological_process}	{NA}
GME4685_g	{MFS transporter, putative [Aspergillus flavus NRRL3357]}	{NA}	{NA}	{NA}	{NA}	{NA}	{IPR011701; Major facilitator superfamily IPR020846; Major facilitator superfamily domain}	{GO:0016021; integral component of membrane; cellular_component GO:0055085; transmembrane transport; biological_process}	{Aspergillus flavus}
GME4755_g	{similar to MFS transporter [Leptosphaeria maculans JN3]}	{NA}	{NA}	{NA}	{NA}	{NA}	{IPR011701; Major facilitator superfamily IPR020846; Major facilitator superfamily domain}	{GO:0016021; integral component of membrane; cellular_component GO:0055085; transmembrane transport; biological_process}	{Aspergillus terreus}
GME89_g	{MFS transporter [Metarhizium robertsii]}	{NA}	{NA}	{NA}	{NA}	{NA}	{IPR020846; Major facilitator superfamily domain}	{NA}	{Podospora anserina}
GME927_g	{putative MFS transporter [fungal sp. NRRL 50135]}	{NA}	{NA}	{NA}	{NA}	{NA}	{IPR011701; Major facilitator superfamily IPR020846; Major facilitator superfamily domain}	{GO:0016021; integral component of membrane; cellular_component GO:0055085; transmembrane transport; biological_process}	{Podospora anserina}
GME10348_g	{hypothetical protein COCSADRAFT_180298 [Bipolaris sorokiniana ND90Pr]}	{K03448 FEN2, LIZ1 MFS transporter, ACS family, pantothenate transporter -- --}	{NA}	{NA}	{NA}	{NA}	{IPR011701; Major facilitator superfamily IPR020846; Major facilitator superfamily domain}	{GO:0016021; integral component of membrane; cellular_component GO:0055085; transmembrane transport; biological_process}	{NA}
GME10505_g	{hypothetical protein SNOG_00613 [Phaeosphaeria nodorum SN15]}	{K08141 MAL MFS transporter, SP family, general alpha glucoside:H+ symporter -- --}	{NA}	{NA}	{NA}	{NA}	{IPR003663; Sugar/inositol transporter IPR005828; Major facilitator, sugar transporter-like IPR020846; Major facilitator superfamily domain}	{GO:0016020; membrane; cellular_component GO:0016021; integral component of membrane; cellular_component GO:0022857; transmembrane transporter activity; molecular_function GO:0022891; substrate-specific transmembrane transporter activity; molecular_function GO:0055085; transmembrane transport; biological_process}	{NA}
GME10676_g	{RecName: Full=Autophagy-related protein 22-2 [Phaeosphaeria nodorum SN15]}	{K06902 UMF1 MFS transporter, UMF1 family -- --}	{NA}	{NA}	{AT222_PHANO Autophagy-related protein 22-2 OS=Phaeosphaeria nodorum (strain SN15 / ATCC MYA-4574 / FGSC 10173) GN=ATG22-2 PE=3 SV=2}	{NA}	{IPR020846; Major facilitator superfamily domain IPR024671; Autophagy-related protein 22-like}	{NA}	{NA}
GME10840_g	{hypothetical protein COCSADRAFT_33703 [Bipolaris sorokiniana ND90Pr]}	{K08139 HXT MFS transporter, SP family, sugar:H+ symporter -- Cellular Processes--Cell growth and death--Meiosis - yeast}	{NA}	{NA}	{NA}	{NA}	{IPR003663; Sugar/inositol transporter IPR005828; Major facilitator, sugar transporter-like IPR005829; Sugar transporter, conserved site IPR020846; Major facilitator superfamily domain}	{GO:0005215; transporter activity; molecular_function GO:0016020; membrane; cellular_component GO:0016021; integral component of membrane; cellular_component GO:0022857; transmembrane transporter activity; molecular_function GO:0022891; substrate-specific transmembrane transporter activity; molecular_function GO:0055085; transmembrane transport; biological_process}	{NA}
GME11022_g	{hypothetical protein LEMA_P085200.1 [Leptosphaeria maculans JN3]}	{K08141 MAL MFS transporter, SP family, general alpha glucoside:H+ symporter -- --}	{NA}	{NA}	{NA}	{NA}	{IPR003663; Sugar/inositol transporter IPR005828; Major facilitator, sugar transporter-like IPR005829; Sugar transporter, conserved site IPR020846; Major facilitator superfamily domain}	{GO:0005215; transporter activity; molecular_function GO:0016020; membrane; cellular_component GO:0016021; integral component of membrane; cellular_component GO:0022857; transmembrane transporter activity; molecular_function GO:0022891; substrate-specific transmembrane transporter activity; molecular_function GO:0055085; transmembrane transport; biological_process}	{NA}
GME11216_g	{hypothetical protein SNOG_02410 [Phaeosphaeria nodorum SN15]}	{K03448 FEN2, LIZ1 MFS transporter, ACS family, pantothenate transporter -- --}	{NA}	{NA}	{NA}	{NA}	{IPR011701; Major facilitator superfamily IPR020846; Major facilitator superfamily domain}	{GO:0016021; integral component of membrane; cellular_component GO:0055085; transmembrane transport; biological_process}	{NA}
GME11225_g	{pantothenate transporter liz1 [Pyrenophora tritici-repentis Pt-1C-BFP]}	{K03448 FEN2, LIZ1 MFS transporter, ACS family, pantothenate transporter -- --}	{NA}	{NA}	{NA}	{NA}	{IPR011701; Major facilitator superfamily IPR020846; Major facilitator superfamily domain}	{GO:0016021; integral component of membrane; cellular_component GO:0055085; transmembrane transport; biological_process}	{NA}
GME1122_g	{hypothetical protein SETTUDRAFT_127695 [Setosphaeria turcica Et28A]}	{K08158 MDR1, FLR1, CAF5 MFS transporter, DHA1 family, multidrug resistance protein -- --}	{NA}	{NA}	{MDR1_CANAL Multidrug resistance protein 1 OS=Candida albicans (strain SC5314 / ATCC MYA-2876) GN=MDR1 PE=1 SV=1}	{CaMDR1 CAA37820 Candida albicans Reduced virulence}	{IPR011701; Major facilitator superfamily IPR020846; Major facilitator superfamily domain}	{GO:0016021; integral component of membrane; cellular_component GO:0055085; transmembrane transport; biological_process}	{Podospora anserina}
GME1144_g	{similar to pantothenate transporter [Leptosphaeria maculans JN3]}	{K03448 FEN2, LIZ1 MFS transporter, ACS family, pantothenate transporter -- --}	{NA}	{NA}	{NA}	{NA}	{IPR011701; Major facilitator superfamily IPR020846; Major facilitator superfamily domain}	{GO:0016021; integral component of membrane; cellular_component GO:0055085; transmembrane transport; biological_process}	{NA}
GME1227_g	{allantoin permease [Pyrenophora tritici-repentis Pt-1C-BFP]}	{K08192 DAL MFS transporter, ACS family, allantoate permease -- --}	{NA}	{NA}	{NA}	{NA}	{IPR011701; Major facilitator superfamily IPR020846; Major facilitator superfamily domain}	{GO:0016021; integral component of membrane; cellular_component GO:0055085; transmembrane transport; biological_process}	{NA}
GME1426_g	{hypothetical protein COCCADRAFT_102308 [Bipolaris zeicola 26-R-13]}	{K03448 FEN2, LIZ1 MFS transporter, ACS family, pantothenate transporter -- --}	{NA}	{NA}	{NA}	{NA}	{IPR011701; Major facilitator superfamily IPR020846; Major facilitator superfamily domain}	{GO:0016021; integral component of membrane; cellular_component GO:0055085; transmembrane transport; biological_process}	{NA}
GME1449_g	{unnamed protein product [Fusarium sp. FIESC_5 CS3069]}	{K08157 TPO1 MFS transporter, DHA1 family, multidrug resistance protein -- --}	{NA}	{NA}	{NA}	{NA}	{IPR011701; Major facilitator superfamily IPR020846; Major facilitator superfamily domain}	{GO:0016021; integral component of membrane; cellular_component GO:0055085; transmembrane transport; biological_process}	{Podospora anserina}
GME1463_g	{similar to xanthine/uracil permease family protein [Leptosphaeria maculans JN3]}	{K06901 pbuG putative MFS transporter, AGZA family, xanthine/uracil permease -- --}	{NA}	{NA}	{YOOH_SCHPO Putative xanthine/uracil permease C887.17 OS=Schizosaccharomyces pombe (strain 972 / ATCC 24843) GN=SPBC887.17 PE=3 SV=1}	{NA}	{IPR006043; Xanthine/uracil/vitamin C permease IPR029940; AzgA purine transporter}	{GO:0005215; transporter activity; molecular_function GO:0005345; purine nucleobase transmembrane transporter activity; molecular_function GO:0006810; transport; biological_process GO:0006863; purine nucleobase transport; biological_process GO:0016020; membrane; cellular_component GO:0055085; transmembrane transport; biological_process}	{NA}
GME200_g	{sugar transporter family protein [Pyrenophora tritici-repentis Pt-1C-BFP]}	{K08178 JEN MFS transporter, SHS family, lactate transporter -- --}	{NA}	{NA}	{JEN1_YEAST Carboxylic acid transporter protein homolog OS=Saccharomyces cerevisiae (strain ATCC 204508 / S288c) GN=JEN1 PE=1 SV=1}	{NA}	{IPR005828; Major facilitator, sugar transporter-like IPR020846; Major facilitator superfamily domain}	{GO:0016021; integral component of membrane; cellular_component GO:0022857; transmembrane transporter activity; molecular_function GO:0055085; transmembrane transport; biological_process}	{NA}
GME2090_g	{hypothetical protein COCHEDRAFT_1143742 [Bipolaris maydis C5]}	{K08139 HXT MFS transporter, SP family, sugar:H+ symporter -- Cellular Processes--Cell growth and death--Meiosis - yeast}	{NA}	{NA}	{NA}	{NA}	{IPR003663; Sugar/inositol transporter IPR005828; Major facilitator, sugar transporter-like IPR005829; Sugar transporter, conserved site IPR020846; Major facilitator superfamily domain}	{GO:0005215; transporter activity; molecular_function GO:0016020; membrane; cellular_component GO:0016021; integral component of membrane; cellular_component GO:0022857; transmembrane transporter activity; molecular_function GO:0022891; substrate-specific transmembrane transporter activity; molecular_function GO:0055085; transmembrane transport; biological_process}	{NA}
GME2098_g	{similar to siderochrome-iron transporter Sit1 [Leptosphaeria maculans JN3]}	{K08197 ARN MFS transporter, SIT family, siderophore-iron:H+ symporter -- --}	{NA}	{NA}	{SIT1_YEAST Siderophore iron transporter 1 OS=Saccharomyces cerevisiae (strain ATCC 204508 / S288c) GN=SIT1 PE=3 SV=1}	{ARN1 (related: SIT1) EAK97011 Candida albicans Reduced virulence}	{IPR011701; Major facilitator superfamily IPR020846; Major facilitator superfamily domain}	{GO:0016021; integral component of membrane; cellular_component GO:0055085; transmembrane transport; biological_process}	{Aspergillus terreus}
GME2405_g	{Maltose permease MAL31 [Fusarium oxysporum f. sp. cubense race 1]}	{K08141 MAL MFS transporter, SP family, general alpha glucoside:H+ symporter -- --}	{NA}	{NA}	{NA}	{NA}	{IPR003663; Sugar/inositol transporter IPR005828; Major facilitator, sugar transporter-like IPR005829; Sugar transporter, conserved site IPR020846; Major facilitator superfamily domain}	{GO:0005215; transporter activity; molecular_function GO:0016020; membrane; cellular_component GO:0016021; integral component of membrane; cellular_component GO:0022857; transmembrane transporter activity; molecular_function GO:0022891; substrate-specific transmembrane transporter activity; molecular_function GO:0055085; transmembrane transport; biological_process}	{NA}
GME2581_g	{hypothetical protein PTT_09162 [Pyrenophora teres f. teres 0-1]}	{K03448 FEN2, LIZ1 MFS transporter, ACS family, pantothenate transporter -- --}	{NA}	{NA}	{NA}	{NA}	{IPR011701; Major facilitator superfamily IPR020846; Major facilitator superfamily domain}	{GO:0016021; integral component of membrane; cellular_component GO:0055085; transmembrane transport; biological_process}	{NA}
GME2973_g	{hypothetical protein SNOG_01128 [Phaeosphaeria nodorum SN15]}	{K08141 MAL MFS transporter, SP family, general alpha glucoside:H+ symporter -- --}	{NA}	{NA}	{MAL61_YEASX Maltose permease MAL61 OS=Saccharomyces cerevisiae GN=MAL61 PE=3 SV=1}	{NA}	{IPR003663; Sugar/inositol transporter IPR005828; Major facilitator, sugar transporter-like IPR005829; Sugar transporter, conserved site IPR020846; Major facilitator superfamily domain}	{GO:0005215; transporter activity; molecular_function GO:0016020; membrane; cellular_component GO:0016021; integral component of membrane; cellular_component GO:0022857; transmembrane transporter activity; molecular_function GO:0022891; substrate-specific transmembrane transporter activity; molecular_function GO:0055085; transmembrane transport; biological_process}	{NA}
GME3667_g	{hypothetical protein SETTUDRAFT_162869 [Setosphaeria turcica Et28A]}	{K08178 JEN MFS transporter, SHS family, lactate transporter -- --}	{NA}	{NA}	{NA}	{NA}	{IPR005828; Major facilitator, sugar transporter-like IPR020846; Major facilitator superfamily domain}	{GO:0016021; integral component of membrane; cellular_component GO:0022857; transmembrane transporter activity; molecular_function GO:0055085; transmembrane transport; biological_process}	{NA}
GME3911_g	{hypothetical protein HMPREF1541_10683 [Cyphellophora europaea CBS 101466]}	{K03448 FEN2, LIZ1 MFS transporter, ACS family, pantothenate transporter -- --}	{NA}	{NA}	{NA}	{NA}	{IPR011701; Major facilitator superfamily IPR020846; Major facilitator superfamily domain}	{GO:0016021; integral component of membrane; cellular_component GO:0055085; transmembrane transport; biological_process}	{NA}
GME412_g	{similar to glucose transporter [Leptosphaeria maculans JN3]}	{K08139 HXT MFS transporter, SP family, sugar:H+ symporter -- Cellular Processes--Cell growth and death--Meiosis - yeast}	{NA}	{NA}	{RCO3_NEUCR Probable glucose transporter rco-3 OS=Neurospora crassa (strain ATCC 24698 / 74-OR23-1A / CBS 708.71 / DSM 1257 / FGSC 987) GN=rco-3 PE=3 SV=2}	{NA}	{IPR003663; Sugar/inositol transporter IPR005828; Major facilitator, sugar transporter-like IPR005829; Sugar transporter, conserved site IPR020846; Major facilitator superfamily domain}	{GO:0005215; transporter activity; molecular_function GO:0016020; membrane; cellular_component GO:0016021; integral component of membrane; cellular_component GO:0022857; transmembrane transporter activity; molecular_function GO:0022891; substrate-specific transmembrane transporter activity; molecular_function GO:0055085; transmembrane transport; biological_process}	{NA}
GME4191_g	{pantothenate transporter liz1 [Pyrenophora tritici-repentis Pt-1C-BFP]}	{K03448 FEN2, LIZ1 MFS transporter, ACS family, pantothenate transporter -- --}	{NA}	{NA}	{NA}	{NA}	{IPR011701; Major facilitator superfamily IPR020846; Major facilitator superfamily domain}	{GO:0016021; integral component of membrane; cellular_component GO:0055085; transmembrane transport; biological_process}	{NA}
GME4419_g	{hypothetical protein COCSADRAFT_95972 [Bipolaris sorokiniana ND90Pr]}	{K06901 pbuG putative MFS transporter, AGZA family, xanthine/uracil permease -- --}	{NA}	{NA}	{YOOH_SCHPO Putative xanthine/uracil permease C887.17 OS=Schizosaccharomyces pombe (strain 972 / ATCC 24843) GN=SPBC887.17 PE=3 SV=1}	{NA}	{IPR006043; Xanthine/uracil/vitamin C permease}	{GO:0005215; transporter activity; molecular_function GO:0006810; transport; biological_process GO:0016020; membrane; cellular_component GO:0055085; transmembrane transport; biological_process}	{NA}
GME4446_g	{similar to MFS multidrug transporter [Leptosphaeria maculans JN3]}	{K08157 TPO1 MFS transporter, DHA1 family, multidrug resistance protein -- --}	{NA}	{NA}	{YN43_SCHPO Uncharacterized transporter C36.03c OS=Schizosaccharomyces pombe (strain 972 / ATCC 24843) GN=SPBC36.03c PE=3 SV=1}	{NA}	{IPR011701; Major facilitator superfamily IPR020846; Major facilitator superfamily domain}	{GO:0016021; integral component of membrane; cellular_component GO:0055085; transmembrane transport; biological_process}	{Podospora anserina}
GME4530_g	{hypothetical protein SNOG_06724 [Phaeosphaeria nodorum SN15]}	{K08157 TPO1 MFS transporter, DHA1 family, multidrug resistance protein -- --}	{NA}	{NA}	{YN2F_SCHPO Uncharacterized MFS-type transporter C530.15c OS=Schizosaccharomyces pombe (strain 972 / ATCC 24843) GN=SPBC530.15c PE=1 SV=2}	{ FVEG_12533 W7N2B4 Fusarium verticillioides unaffected pathogenicity}	{IPR011701; Major facilitator superfamily IPR020846; Major facilitator superfamily domain}	{GO:0016021; integral component of membrane; cellular_component GO:0055085; transmembrane transport; biological_process}	{Podospora anserina}
GME4536_g	{hypothetical protein SNOG_07194 [Phaeosphaeria nodorum SN15]}	{K08158 MDR1, FLR1, CAF5 MFS transporter, DHA1 family, multidrug resistance protein -- --}	{NA}	{NA}	{CAF5_SCHPO Caffeine resistance protein 5 OS=Schizosaccharomyces pombe (strain 972 / ATCC 24843) GN=caf5 PE=3 SV=1}	{NA}	{IPR004734; Multidrug resistance protein IPR011701; Major facilitator superfamily IPR020846; Major facilitator superfamily domain}	{GO:0015238; drug transmembrane transporter activity; molecular_function GO:0015893; drug transport; biological_process GO:0016021; integral component of membrane; cellular_component GO:0055085; transmembrane transport; biological_process}	{Podospora anserina}
GME4687_g	{hypothetical protein PTT_08182 [Pyrenophora teres f. teres 0-1]}	{K08176 PHO84 MFS transporter, PHS family, inorganic phosphate transporter -- --}	{NA}	{NA}	{NA}	{NA}	{IPR005828; Major facilitator, sugar transporter-like IPR005829; Sugar transporter, conserved site IPR020846; Major facilitator superfamily domain}	{GO:0005215; transporter activity; molecular_function GO:0016021; integral component of membrane; cellular_component GO:0022857; transmembrane transporter activity; molecular_function GO:0055085; transmembrane transport; biological_process}	{NA}
GME5036_g	{hypothetical protein COCVIDRAFT_16773 [Bipolaris victoriae FI3]}	{K08141 MAL MFS transporter, SP family, general alpha glucoside:H+ symporter -- --}	{NA}	{NA}	{MAL31_YEAST Maltose permease MAL31 OS=Saccharomyces cerevisiae (strain ATCC 204508 / S288c) GN=MAL31 PE=1 SV=1}	{NA}	{IPR003663; Sugar/inositol transporter IPR005828; Major facilitator, sugar transporter-like IPR005829; Sugar transporter, conserved site IPR020846; Major facilitator superfamily domain}	{GO:0005215; transporter activity; molecular_function GO:0016020; membrane; cellular_component GO:0016021; integral component of membrane; cellular_component GO:0022857; transmembrane transporter activity; molecular_function GO:0022891; substrate-specific transmembrane transporter activity; molecular_function GO:0055085; transmembrane transport; biological_process}	{NA}
GME5056_g	{similar to monosaccharide transporter [Leptosphaeria maculans JN3]}	{K08139 HXT MFS transporter, SP family, sugar:H+ symporter -- Cellular Processes--Cell growth and death--Meiosis - yeast}	{NA}	{NA}	{HXT3_YEAST Low-affinity glucose transporter HXT3 OS=Saccharomyces cerevisiae (strain ATCC 204508 / S288c) GN=HXT3 PE=1 SV=1}	{NA}	{IPR003663; Sugar/inositol transporter IPR005828; Major facilitator, sugar transporter-like IPR005829; Sugar transporter, conserved site IPR020846; Major facilitator superfamily domain}	{GO:0005215; transporter activity; molecular_function GO:0016020; membrane; cellular_component GO:0016021; integral component of membrane; cellular_component GO:0022857; transmembrane transporter activity; molecular_function GO:0022891; substrate-specific transmembrane transporter activity; molecular_function GO:0055085; transmembrane transport; biological_process}	{NA}
GME5139_g	{hypothetical protein SNOG_01606 [Phaeosphaeria nodorum SN15]}	{K08157 TPO1 MFS transporter, DHA1 family, multidrug resistance protein -- --}	{NA}	{NA}	{YN43_SCHPO Uncharacterized transporter C36.03c OS=Schizosaccharomyces pombe (strain 972 / ATCC 24843) GN=SPBC36.03c PE=3 SV=1}	{NA}	{IPR011701; Major facilitator superfamily IPR020846; Major facilitator superfamily domain}	{GO:0016021; integral component of membrane; cellular_component GO:0055085; transmembrane transport; biological_process}	{Podospora anserina}
GME5179_g	{similar to MFS alpha-glucoside transporter [Leptosphaeria maculans JN3]}	{K08141 MAL MFS transporter, SP family, general alpha glucoside:H+ symporter -- --}	{NA}	{NA}	{NA}	{NA}	{IPR003663; Sugar/inositol transporter IPR005828; Major facilitator, sugar transporter-like IPR005829; Sugar transporter, conserved site IPR020846; Major facilitator superfamily domain}	{GO:0005215; transporter activity; molecular_function GO:0016020; membrane; cellular_component GO:0016021; integral component of membrane; cellular_component GO:0022857; transmembrane transporter activity; molecular_function GO:0022891; substrate-specific transmembrane transporter activity; molecular_function GO:0055085; transmembrane transport; biological_process}	{NA}
GME5345_g	{maltose permease MAL61 [Pyrenophora tritici-repentis Pt-1C-BFP]}	{K08141 MAL MFS transporter, SP family, general alpha glucoside:H+ symporter -- --}	{NA}	{NA}	{NA}	{NA}	{IPR005828; Major facilitator, sugar transporter-like IPR020846; Major facilitator superfamily domain}	{GO:0016021; integral component of membrane; cellular_component GO:0022857; transmembrane transporter activity; molecular_function GO:0055085; transmembrane transport; biological_process}	{NA}
GME5926_g	{hypothetical protein SNOG_04104 [Phaeosphaeria nodorum SN15]}	{K08139 HXT MFS transporter, SP family, sugar:H+ symporter -- Cellular Processes--Cell growth and death--Meiosis - yeast}	{NA}	{NA}	{RCO3_NEUCR Probable glucose transporter rco-3 OS=Neurospora crassa (strain ATCC 24698 / 74-OR23-1A / CBS 708.71 / DSM 1257 / FGSC 987) GN=rco-3 PE=3 SV=2}	{NA}	{IPR003663; Sugar/inositol transporter IPR005828; Major facilitator, sugar transporter-like IPR005829; Sugar transporter, conserved site IPR020846; Major facilitator superfamily domain}	{GO:0005215; transporter activity; molecular_function GO:0016020; membrane; cellular_component GO:0016021; integral component of membrane; cellular_component GO:0022857; transmembrane transporter activity; molecular_function GO:0022891; substrate-specific transmembrane transporter activity; molecular_function GO:0055085; transmembrane transport; biological_process}	{NA}
GME6152_g	{membrane transporter [Pyrenophora tritici-repentis Pt-1C-BFP]}	{K08192 DAL MFS transporter, ACS family, allantoate permease -- --}	{NA}	{NA}	{YC7A_SCHPO Uncharacterized transporter C417.10 OS=Schizosaccharomyces pombe (strain 972 / ATCC 24843) GN=SPCC417.10 PE=3 SV=1}	{NA}	{IPR011701; Major facilitator superfamily IPR020846; Major facilitator superfamily domain}	{GO:0016021; integral component of membrane; cellular_component GO:0055085; transmembrane transport; biological_process}	{NA}
GME6279_g	{hypothetical protein PV10_08237 [Exophiala mesophila]}	{K08141 MAL MFS transporter, SP family, general alpha glucoside:H+ symporter -- --}	{NA}	{NA}	{NA}	{NA}	{IPR003663; Sugar/inositol transporter IPR005828; Major facilitator, sugar transporter-like IPR020846; Major facilitator superfamily domain}	{GO:0016020; membrane; cellular_component GO:0016021; integral component of membrane; cellular_component GO:0022857; transmembrane transporter activity; molecular_function GO:0022891; substrate-specific transmembrane transporter activity; molecular_function GO:0055085; transmembrane transport; biological_process}	{NA}
GME6367_g	{hypothetical protein SNOG_02773 [Phaeosphaeria nodorum SN15]}	{K08157 TPO1 MFS transporter, DHA1 family, multidrug resistance protein -- --}	{NA}	{NA}	{YHA8_SCHPO Uncharacterized MFS-type transporter C409.08 OS=Schizosaccharomyces pombe (strain 972 / ATCC 24843) GN=SPBC409.08 PE=3 SV=1}	{CaNAG3 EAK93097 Candida albicans Reduced virulence}	{IPR011701; Major facilitator superfamily IPR020846; Major facilitator superfamily domain}	{GO:0016021; integral component of membrane; cellular_component GO:0055085; transmembrane transport; biological_process}	{Podospora anserina}
GME6425_g	{hypothetical protein SNOG_03012 [Phaeosphaeria nodorum SN15]}	{K08139 HXT MFS transporter, SP family, sugar:H+ symporter -- Cellular Processes--Cell growth and death--Meiosis - yeast}	{NA}	{NA}	{GHT6_SCHPO High-affinity fructose transporter ght6 OS=Schizosaccharomyces pombe (strain 972 / ATCC 24843) GN=ght6 PE=1 SV=1}	{NA}	{IPR003663; Sugar/inositol transporter IPR005828; Major facilitator, sugar transporter-like IPR005829; Sugar transporter, conserved site IPR020846; Major facilitator superfamily domain}	{GO:0005215; transporter activity; molecular_function GO:0016020; membrane; cellular_component GO:0016021; integral component of membrane; cellular_component GO:0022857; transmembrane transporter activity; molecular_function GO:0022891; substrate-specific transmembrane transporter activity; molecular_function GO:0055085; transmembrane transport; biological_process}	{NA}
GME649_g	{hypothetical protein PTT_02980 [Pyrenophora teres f. teres 0-1]}	{K02429 fucP MFS transporter, FHS family, L-fucose permease -- --}	{NA}	{NA}	{NA}	{NA}	{IPR011701; Major facilitator superfamily IPR020846; Major facilitator superfamily domain}	{GO:0016021; integral component of membrane; cellular_component GO:0055085; transmembrane transport; biological_process}	{NA}
GME682_g	{hypothetical protein SNOG_05808 [Phaeosphaeria nodorum SN15]}	{K08157 TPO1 MFS transporter, DHA1 family, multidrug resistance protein -- --}	{NA}	{NA}	{NA}	{CTB4 A0ST42 Cercospora nicotianae Reduced virulence}	{IPR011701; Major facilitator superfamily IPR020846; Major facilitator superfamily domain}	{GO:0016021; integral component of membrane; cellular_component GO:0055085; transmembrane transport; biological_process}	{Podospora anserina}
GME7238_g	{hypothetical protein LEMA_P060710.1 [Leptosphaeria maculans JN3]}	{K08141 MAL MFS transporter, SP family, general alpha glucoside:H+ symporter -- --}	{NA}	{NA}	{NA}	{NA}	{NA}	{NA}	{NA}
GME7239_g	{similar to MFS maltose permease [Leptosphaeria maculans JN3]}	{K08141 MAL MFS transporter, SP family, general alpha glucoside:H+ symporter -- --}	{NA}	{NA}	{MAL61_YEASX Maltose permease MAL61 OS=Saccharomyces cerevisiae GN=MAL61 PE=3 SV=1}	{NA}	{IPR003663; Sugar/inositol transporter IPR005828; Major facilitator, sugar transporter-like IPR005829; Sugar transporter, conserved site IPR020846; Major facilitator superfamily domain}	{GO:0005215; transporter activity; molecular_function GO:0016020; membrane; cellular_component GO:0016021; integral component of membrane; cellular_component GO:0022857; transmembrane transporter activity; molecular_function GO:0022891; substrate-specific transmembrane transporter activity; molecular_function GO:0055085; transmembrane transport; biological_process}	{NA}
GME7265_g	{hypothetical protein V496_09564 [Pseudogymnoascus pannorum VKM F-4515 (FW-2607)]}	{K03448 FEN2, LIZ1 MFS transporter, ACS family, pantothenate transporter -- --}	{NA}	{NA}	{NA}	{NA}	{IPR011701; Major facilitator superfamily IPR020846; Major facilitator superfamily domain}	{GO:0016021; integral component of membrane; cellular_component GO:0055085; transmembrane transport; biological_process}	{NA}
GME7343_g	{hypothetical protein SNOG_00333 [Phaeosphaeria nodorum SN15]}	{K03372 ACATN, SLC33A1 MFS transporter, PAT family, solute carrier family 33 (acetyl-CoA transportor), member 1 2.3.1.- Metabolism--Glycan biosynthesis and metabolism--Glycosphingolipid biosynthesis - ganglio series|Metabolism--Global and overview maps--Metabolic pathways}	{NA}	{NA}	{YB70_YEAST Uncharacterized membrane protein YBR220C OS=Saccharomyces cerevisiae (strain ATCC 204508 / S288c) GN=YBR220C PE=1 SV=1}	{NA}	{IPR020846; Major facilitator superfamily domain IPR024371; Acetyl-coenzyme A transporter 1}	{GO:0008521; acetyl-CoA transporter activity; molecular_function GO:0016021; integral component of membrane; cellular_component}	{NA}
GME7633_g	{hypothetical protein SNOG_00967 [Phaeosphaeria nodorum SN15]}	{K08139 HXT MFS transporter, SP family, sugar:H+ symporter -- Cellular Processes--Cell growth and death--Meiosis - yeast}	{NA}	{NA}	{NA}	{NA}	{IPR003663; Sugar/inositol transporter IPR005828; Major facilitator, sugar transporter-like IPR005829; Sugar transporter, conserved site IPR020846; Major facilitator superfamily domain}	{GO:0005215; transporter activity; molecular_function GO:0016020; membrane; cellular_component GO:0016021; integral component of membrane; cellular_component GO:0022857; transmembrane transporter activity; molecular_function GO:0022891; substrate-specific transmembrane transporter activity; molecular_function GO:0055085; transmembrane transport; biological_process}	{NA}
GME772_g	{purine transporter [Pyrenophora tritici-repentis Pt-1C-BFP]}	{K06901 pbuG putative MFS transporter, AGZA family, xanthine/uracil permease -- --}	{NA}	{NA}	{YOOH_SCHPO Putative xanthine/uracil permease C887.17 OS=Schizosaccharomyces pombe (strain 972 / ATCC 24843) GN=SPBC887.17 PE=3 SV=1}	{NA}	{IPR006043; Xanthine/uracil/vitamin C permease}	{GO:0005215; transporter activity; molecular_function GO:0006810; transport; biological_process GO:0016020; membrane; cellular_component GO:0055085; transmembrane transport; biological_process}	{NA}
GME7857_g	{hypothetical protein SETTUDRAFT_142705 [Setosphaeria turcica Et28A]}	{K08176 PHO84 MFS transporter, PHS family, inorganic phosphate transporter -- --}	{NA}	{NA}	{PHO5_NEUCR Repressible high-affinity phosphate permease OS=Neurospora crassa (strain ATCC 24698 / 74-OR23-1A / CBS 708.71 / DSM 1257 / FGSC 987) GN=pho-5 PE=1 SV=2}	{ PHO84 J9VMW8 Cryptococcus neoformans mixed outcome}	{IPR004738; Phosphate permease IPR005828; Major facilitator, sugar transporter-like IPR005829; Sugar transporter, conserved site IPR020846; Major facilitator superfamily domain}	{GO:0005215; transporter activity; molecular_function GO:0005315; inorganic phosphate transmembrane transporter activity; molecular_function GO:0006817; phosphate ion transport; biological_process GO:0016021; integral component of membrane; cellular_component GO:0022857; transmembrane transporter activity; molecular_function GO:0055085; transmembrane transport; biological_process}	{NA}
GME7933_g	{putative siderochrome-iron transporter sit1 protein [Neofusicoccum parvum UCRNP2]}	{K08197 ARN MFS transporter, SIT family, siderophore-iron:H+ symporter -- --}	{NA}	{NA}	{SIT1_YEAST Siderophore iron transporter 1 OS=Saccharomyces cerevisiae (strain ATCC 204508 / S288c) GN=SIT1 PE=3 SV=1}	{NA}	{IPR011701; Major facilitator superfamily IPR020846; Major facilitator superfamily domain}	{GO:0016021; integral component of membrane; cellular_component GO:0055085; transmembrane transport; biological_process}	{Aspergillus terreus}
GME7966_g	{RecName: Full=Autophagy-related protein 22-1 [Phaeosphaeria nodorum SN15]}	{K06902 UMF1 MFS transporter, UMF1 family -- --}	{NA}	{NA}	{AT221_PHANO Autophagy-related protein 22-1 OS=Phaeosphaeria nodorum (strain SN15 / ATCC MYA-4574 / FGSC 10173) GN=ATG22-1 PE=3 SV=2}	{NA}	{IPR020846; Major facilitator superfamily domain IPR024671; Autophagy-related protein 22-like}	{NA}	{NA}
GME8210_g	{siderophore iron transporter mirC [Pyrenophora tritici-repentis Pt-1C-BFP]}	{K08139 HXT MFS transporter, SP family, sugar:H+ symporter -- Cellular Processes--Cell growth and death--Meiosis - yeast}	{NA}	{NA}	{GHT1_SCHPO High-affinity glucose transporter ght1 OS=Schizosaccharomyces pombe (strain 972 / ATCC 24843) GN=ght1 PE=1 SV=1}	{NA}	{IPR003663; Sugar/inositol transporter IPR005828; Major facilitator, sugar transporter-like IPR005829; Sugar transporter, conserved site IPR020846; Major facilitator superfamily domain}	{GO:0005215; transporter activity; molecular_function GO:0016020; membrane; cellular_component GO:0016021; integral component of membrane; cellular_component GO:0022857; transmembrane transporter activity; molecular_function GO:0022891; substrate-specific transmembrane transporter activity; molecular_function GO:0055085; transmembrane transport; biological_process}	{NA}
GME821_g	{hypothetical protein SNOG_12573 [Phaeosphaeria nodorum SN15]}	{K08139 HXT MFS transporter, SP family, sugar:H+ symporter -- Cellular Processes--Cell growth and death--Meiosis - yeast}	{NA}	{NA}	{NA}	{NA}	{IPR003663; Sugar/inositol transporter IPR005828; Major facilitator, sugar transporter-like IPR005829; Sugar transporter, conserved site IPR020846; Major facilitator superfamily domain}	{GO:0005215; transporter activity; molecular_function GO:0016020; membrane; cellular_component GO:0016021; integral component of membrane; cellular_component GO:0022857; transmembrane transporter activity; molecular_function GO:0022891; substrate-specific transmembrane transporter activity; molecular_function GO:0055085; transmembrane transport; biological_process}	{NA}
GME8377_g	{hypothetical protein SNOG_05092 [Phaeosphaeria nodorum SN15]}	{K08176 PHO84 MFS transporter, PHS family, inorganic phosphate transporter -- --}	{NA}	{NA}	{PHO5_NEUCR Repressible high-affinity phosphate permease OS=Neurospora crassa (strain ATCC 24698 / 74-OR23-1A / CBS 708.71 / DSM 1257 / FGSC 987) GN=pho-5 PE=1 SV=2}	{ PHO84 J9VMW8 Cryptococcus neoformans mixed outcome}	{IPR004738; Phosphate permease IPR005828; Major facilitator, sugar transporter-like IPR005829; Sugar transporter, conserved site IPR020846; Major facilitator superfamily domain}	{GO:0005215; transporter activity; molecular_function GO:0005315; inorganic phosphate transmembrane transporter activity; molecular_function GO:0006817; phosphate ion transport; biological_process GO:0016021; integral component of membrane; cellular_component GO:0022857; transmembrane transporter activity; molecular_function GO:0055085; transmembrane transport; biological_process}	{NA}
GME8417_g	{hypothetical protein COCCADRAFT_99383 [Bipolaris zeicola 26-R-13]}	{K02429 fucP MFS transporter, FHS family, L-fucose permease -- --}	{NA}	{NA}	{NA}	{NA}	{IPR011701; Major facilitator superfamily IPR020846; Major facilitator superfamily domain}	{GO:0016021; integral component of membrane; cellular_component GO:0055085; transmembrane transport; biological_process}	{Leptosphaeria maculans}
GME8476_g	{hypothetical protein LEMA_P045100.1 [Leptosphaeria maculans JN3]}	{K08139 HXT MFS transporter, SP family, sugar:H+ symporter -- Cellular Processes--Cell growth and death--Meiosis - yeast}	{NA}	{NA}	{GHT6_SCHPO High-affinity fructose transporter ght6 OS=Schizosaccharomyces pombe (strain 972 / ATCC 24843) GN=ght6 PE=1 SV=1}	{NA}	{IPR003663; Sugar/inositol transporter IPR005828; Major facilitator, sugar transporter-like IPR005829; Sugar transporter, conserved site IPR020846; Major facilitator superfamily domain}	{GO:0005215; transporter activity; molecular_function GO:0016020; membrane; cellular_component GO:0016021; integral component of membrane; cellular_component GO:0022857; transmembrane transporter activity; molecular_function GO:0022891; substrate-specific transmembrane transporter activity; molecular_function GO:0055085; transmembrane transport; biological_process}	{NA}
GME8559_g	{hypothetical protein SNOG_05265 [Phaeosphaeria nodorum SN15]}	{K08150 SLC2A13, ITR MFS transporter, SP family, solute carrier family 2 (myo-inositol transporter), member 13 -- --}	{NA}	{NA}	{ITR1_SCHPO Myo-inositol transporter 1 OS=Schizosaccharomyces pombe (strain 972 / ATCC 24843) GN=itr1 PE=3 SV=1}	{NA}	{IPR003663; Sugar/inositol transporter IPR005828; Major facilitator, sugar transporter-like IPR020846; Major facilitator superfamily domain}	{GO:0016020; membrane; cellular_component GO:0016021; integral component of membrane; cellular_component GO:0022857; transmembrane transporter activity; molecular_function GO:0022891; substrate-specific transmembrane transporter activity; molecular_function GO:0055085; transmembrane transport; biological_process}	{NA}
GME8862_g	{similar to MFS monosaccharide transporter [Leptosphaeria maculans JN3]}	{K08139 HXT MFS transporter, SP family, sugar:H+ symporter -- Cellular Processes--Cell growth and death--Meiosis - yeast}	{NA}	{NA}	{RCO3_NEUCR Probable glucose transporter rco-3 OS=Neurospora crassa (strain ATCC 24698 / 74-OR23-1A / CBS 708.71 / DSM 1257 / FGSC 987) GN=rco-3 PE=3 SV=2}	{NA}	{IPR003663; Sugar/inositol transporter IPR005828; Major facilitator, sugar transporter-like IPR005829; Sugar transporter, conserved site IPR020846; Major facilitator superfamily domain}	{GO:0005215; transporter activity; molecular_function GO:0016020; membrane; cellular_component GO:0016021; integral component of membrane; cellular_component GO:0022857; transmembrane transporter activity; molecular_function GO:0022891; substrate-specific transmembrane transporter activity; molecular_function GO:0055085; transmembrane transport; biological_process}	{NA}
GME886_g	{hypothetical protein SNOG_13553 [Phaeosphaeria nodorum SN15]}	{K08157 TPO1 MFS transporter, DHA1 family, multidrug resistance protein -- --}	{NA}	{NA}	{NA}	{NA}	{IPR011701; Major facilitator superfamily IPR020846; Major facilitator superfamily domain}	{GO:0016021; integral component of membrane; cellular_component GO:0055085; transmembrane transport; biological_process}	{Podospora anserina}
GME8928_g	{hypothetical protein SNOG_00015 [Phaeosphaeria nodorum SN15]}	{K02429 fucP MFS transporter, FHS family, L-fucose permease -- --}	{NA}	{NA}	{NA}	{NA}	{IPR011701; Major facilitator superfamily IPR020846; Major facilitator superfamily domain}	{GO:0016021; integral component of membrane; cellular_component GO:0055085; transmembrane transport; biological_process}	{NA}
GME9010_g	{maltose permease MAL61 [Pyrenophora tritici-repentis Pt-1C-BFP]}	{K08141 MAL MFS transporter, SP family, general alpha glucoside:H+ symporter -- --}	{NA}	{NA}	{NA}	{NA}	{IPR003663; Sugar/inositol transporter IPR005828; Major facilitator, sugar transporter-like IPR005829; Sugar transporter, conserved site IPR020846; Major facilitator superfamily domain}	{GO:0005215; transporter activity; molecular_function GO:0016020; membrane; cellular_component GO:0016021; integral component of membrane; cellular_component GO:0022857; transmembrane transporter activity; molecular_function GO:0022891; substrate-specific transmembrane transporter activity; molecular_function GO:0055085; transmembrane transport; biological_process}	{NA}
GME9288_g	{hypothetical protein COCVIDRAFT_111699 [Bipolaris victoriae FI3]}	{K03448 FEN2, LIZ1 MFS transporter, ACS family, pantothenate transporter -- --}	{NA}	{NA}	{LIZ1_SCHPO Pantothenate transporter liz1 OS=Schizosaccharomyces pombe (strain 972 / ATCC 24843) GN=liz1 PE=2 SV=2}	{NA}	{IPR011701; Major facilitator superfamily IPR020846; Major facilitator superfamily domain}	{GO:0016021; integral component of membrane; cellular_component GO:0055085; transmembrane transport; biological_process}	{NA}
GME9392_g	{hypothetical protein SNOG_11311 [Phaeosphaeria nodorum SN15]}	{K03448 FEN2, LIZ1 MFS transporter, ACS family, pantothenate transporter -- --}	{NA}	{NA}	{NA}	{NA}	{IPR011701; Major facilitator superfamily IPR020846; Major facilitator superfamily domain}	{GO:0016021; integral component of membrane; cellular_component GO:0055085; transmembrane transport; biological_process}	{NA}
GME9502_g	{similar to MFS transporter [Leptosphaeria maculans JN3]}	{K13021 ttuB MFS transporter, ACS family, tartrate transporter -- --}	{NA}	{NA}	{NA}	{NA}	{IPR011701; Major facilitator superfamily IPR020846; Major facilitator superfamily domain}	{GO:0016021; integral component of membrane; cellular_component GO:0055085; transmembrane transport; biological_process}	{NA}
GME9536_g	{similar to nitrate transporter [Leptosphaeria maculans JN3]}	{K02575 NRT, narK, nrtP, nasA MFS transporter, NNP family, nitrate/nitrite transporter -- Metabolism--Energy metabolism--Nitrogen metabolism}	{NA}	{NA}	{CRNA_EMENI Nitrate transporter OS=Emericella nidulans (strain FGSC A4 / ATCC 38163 / CBS 112.46 / NRRL 194 / M139) GN=crnA PE=2 SV=2}	{NA}	{IPR004737; Nitrate transporter IPR011701; Major facilitator superfamily IPR020846; Major facilitator superfamily domain}	{GO:0015112; nitrate transmembrane transporter activity; molecular_function GO:0015113; nitrite transmembrane transporter activity; molecular_function GO:0015706; nitrate transport; biological_process GO:0015707; nitrite transport; biological_process GO:0016021; integral component of membrane; cellular_component GO:0055085; transmembrane transport; biological_process}	{NA}
GME9565_g	{hypothetical protein COCSADRAFT_91413 [Bipolaris sorokiniana ND90Pr]}	{K08157 TPO1 MFS transporter, DHA1 family, multidrug resistance protein -- --}	{NA}	{NA}	{YHS6_SCHPO Uncharacterized MFS-type transporter C947.06c OS=Schizosaccharomyces pombe (strain 972 / ATCC 24843) GN=SPBC947.06c PE=3 SV=1}	{NA}	{IPR011701; Major facilitator superfamily IPR020846; Major facilitator superfamily domain}	{GO:0016021; integral component of membrane; cellular_component GO:0055085; transmembrane transport; biological_process}	{Podospora anserina}
GME9980_g	{hypothetical protein COCSADRAFT_36905 [Bipolaris sorokiniana ND90Pr]}	{K08158 MDR1, FLR1, CAF5 MFS transporter, DHA1 family, multidrug resistance protein -- --}	{NA}	{NA}	{YHK8_YEAST Probable drug/proton antiporter YHK8 OS=Saccharomyces cerevisiae (strain ATCC 204508 / S288c) GN=YHK8 PE=1 SV=1}	{ FVEG_12533 W7N2B4 Fusarium verticillioides unaffected pathogenicity}	{IPR011701; Major facilitator superfamily IPR020846; Major facilitator superfamily domain}	{GO:0016021; integral component of membrane; cellular_component GO:0055085; transmembrane transport; biological_process}	{Podospora anserina}

[truncated: 3 more sheets: Table S11, Table S12, Table S13]
